# Supplementary material for: ﻿Two new species of Cora (lichenized Basidiomycota, Lichenomphaliaceae) and additional records from Bolivia
Source: MycoKeys. 2025 Dec 2;126:1–18. doi: 10.3897/mycokeys.126.165395 (PMC12690375; doi:10.3897/mycokeys.126.165395)
Supplement: XML Treatment for Cora neoparabovei [file mycokeys.126.165395-treatment1.xml]

<!DOCTYPE tp:taxon-treatment
  PUBLIC "-//TaxonX//DTD Taxonomic Treatment Publishing DTD v0 20100105//EN" "tax-treatment-NSO.dtd">
<tp:taxon-treatment xmlns:tp="http://www.plazi.org/taxpub"><tp:treatment-meta><kwd-group><label>Taxon classification</label><kwd>
                  <named-content content-type="kingdom">Fungi</named-content>
                </kwd><kwd>
                  <named-content content-type="order">Agaricales</named-content>
                </kwd><kwd>
                  <named-content content-type="family">Lichenomphaliaceae</named-content>
                </kwd></kwd-group><mixed-citation publication-type="journal"><person-group><name><surname>Oset</surname><given-names>Magdalena</given-names></name><name><surname>Flakus</surname><given-names>Adam</given-names></name><name><surname>Guzow-Krzemińska</surname><given-names>Beata</given-names></name></person-group><article-title>﻿Two new species of <italic><tp:taxon-name><tp:taxon-name-part taxon-name-part-type="genus" reg="Cora">Cora</tp:taxon-name-part></tp:taxon-name></italic> (lichenized <tp:taxon-name><tp:taxon-name-part taxon-name-part-type="phylum">Basidiomycota</tp:taxon-name-part></tp:taxon-name>, <tp:taxon-name><tp:taxon-name-part taxon-name-part-type="family">Lichenomphaliaceae</tp:taxon-name-part></tp:taxon-name>) and additional records from Bolivia</article-title><source>MycoKeys</source><day>02</day><month>12</month><year>2025</year><volume>126</volume><fpage>1</fpage><lpage>18</lpage><pub-id pub-id-type="doi">10.3897/mycokeys.126.165395</pub-id></mixed-citation></tp:treatment-meta><tp:nomenclature><label>﻿</label><tp:taxon-name><object-id xmlns:xlink="http://www.w3.org/1999/xlink" content-type="arpha" xlink:type="simple">0543095F-53A2-5F68-9C08-987ECA63FD7C</object-id>
                <tp:taxon-name-part taxon-name-part-type="genus" reg="Cora">Cora</tp:taxon-name-part>
                <tp:taxon-name-part taxon-name-part-type="species" reg="neoparabovei">neoparabovei</tp:taxon-name-part>
                <object-id xmlns:xlink="http://www.w3.org/1999/xlink" content-type="mycobank" xlink:type="simple">860019</object-id>
              </tp:taxon-name><tp:taxon-authority>Oset, Flakus &amp; Guzow-Krzem.</tp:taxon-authority><tp:taxon-status xmlns:xlink="http://www.w3.org/1999/xlink" xlink:type="simple">sp. nov.</tp:taxon-status><xref ref-type="fig" rid="F3">Fig. 3</xref></tp:nomenclature><tp:treatment-sec sec-type="diagnosis" id="SECID0EKCAG"><title>Diagnosis.</title><p>Species very similar to <italic><tp:taxon-name><tp:taxon-name-part taxon-name-part-type="genus" reg="Cora">C.</tp:taxon-name-part> <tp:taxon-name-part taxon-name-part-type="species" reg="parabovei">parabovei</tp:taxon-name-part></tp:taxon-name></italic>, but differing in the distinct phylogenetic position within the genus, and in substitution of several nucleotide positions in nuITS rDNA (see also Suppl. material <xref ref-type="supplementary-material" rid="S2">2</xref>). Taxon is characterized by long, concentrically arranged setae present on the thallus surface and densely pilose margins.</p><fig id="F3" position="float" orientation="portrait"><object-id xmlns:xlink="http://www.w3.org/1999/xlink" content-type="doi" xlink:type="simple">10.3897/mycokeys.126.165395.figure3</object-id><object-id xmlns:xlink="http://www.w3.org/1999/xlink" content-type="arpha" xlink:type="simple">FDA2E701-CCD0-5F11-B460-01189624DF47</object-id><label>Figure 3.</label><caption><p>Morphology of <italic><tp:taxon-name><tp:taxon-name-part taxon-name-part-type="genus" reg="Cora">Cora</tp:taxon-name-part> <tp:taxon-name-part taxon-name-part-type="species" reg="neoparabovei">neoparabovei</tp:taxon-name-part></tp:taxon-name></italic> (holotype). <bold>A.</bold> Upper surface (on the left side thallus is dry, on the right side thallus is wet); <bold>B.</bold> Felty-arachnoid lower surface (thallus is dry). Scale bars: 10 mm (<bold>A, B</bold>).</p></caption><graphic xmlns:xlink="http://www.w3.org/1999/xlink" xlink:href="mycokeys-126-001-g003.jpg" position="float" orientation="portrait" xlink:type="simple" id="oo_1482068.jpg"><uri content-type="original_file" xlink:type="simple">https://binary.pensoft.net/fig/1482068</uri></graphic></fig></tp:treatment-sec><tp:treatment-sec sec-type="material" id="SECID0E4DAG"><title>Type.</title><p>Bolivia • Dept. La Paz, Prov. Nor Yungas, PNANMI Cotapata, N of Unduavi, by Sillu Tincara pre-Columbian route, <named-content xmlns:xlink="http://www.w3.org/1999/xlink" content-type="dwc:verbatimCoordinates" xlink:type="simple"><named-content content-type="geo-json" specific-use="{&#34;type&#34;:&#34;Point&#34;,&#34;coordinates&#34;:[-67.883333,-16.275833]}" id="NCID0EGEAG" xlink:type="simple">16°16'33"S, 67°52'60"W</named-content></named-content>, elev. 3429 m, Yungas cloud forest, 27 June 2010, A. Flakus 16965 &amp; P. Rodriguez (holotype KRAM; isotype LPB).</p></tp:treatment-sec><tp:treatment-sec sec-type="description" id="SECID0ELEAG"><title>Description.</title><p>Thallus lichenized, terricolous over and between bryophytes, foliose, up to 8.5 cm across, composed of 3 semicircular, adjacent lobes; individual lobes up to 8 cm wide and 2.5–6.5 cm long, turned upwards, circular patches sparsely branched, without radial branching sutures, surface olive green to pale yellow in the centre with a slight concentric zonation of colour when fresh but when dried yellowish-grey. Margins thin, involute, green becoming yellow-green in the herbarium. Upper surface evenly to shallowly undulating when fresh, rugose when dry, with yellowish setae throughout, with greater density towards the centre of the thallus; setae consisting of hyphae up to 300 μm long and 5 μm wide, hyphae irregular in shape, sparingly branched and anastomosing, hyaline to very pale brown; lower surface ecorticate, felty-arachnoid (representing the exposed medulla), green-yellow when fresh, becoming yellow to brown when dried. Thallus in the section up to 550 μm thick, with upper cortex, photobiont layer, and medulla; upper cortex collapsed compacted; photobiont layer up to 250 μm thick, orange-brown (upper portion) to aerugious (lower portion); medulla 100 μm thick; clamp connections absent, papilliform hyphae absent. Hymenophore not present. No substances detected by <abbrev xmlns:xlink="http://www.w3.org/1999/xlink" xlink:title="thin-layer chromatography" id="ABBRID0EREAG" xlink:type="simple">TLC</abbrev>.</p></tp:treatment-sec><tp:treatment-sec sec-type="habitat" id="SECID0EVEAG"><title>Habitat and distribution.</title><p><italic><tp:taxon-name><tp:taxon-name-part taxon-name-part-type="genus" reg="Cora">Cora</tp:taxon-name-part> <tp:taxon-name-part taxon-name-part-type="species" reg="neoparabovei">neoparabovei</tp:taxon-name-part></tp:taxon-name></italic> grows on bryophytes and is known only from three localities in Nor Yungas province in La Paz department, occurring at elevations between 3210 m and 3429 m in Yungas cloud forest.</p></tp:treatment-sec><tp:treatment-sec sec-type="etymology" id="SECID0EGFAG"><title>Etymology.</title><p>The name is derived from the Greek prefix <italic>néos</italic>, meaning “new”, combined with “<italic>parabovei</italic>”, referring to its similarity to <italic><tp:taxon-name><tp:taxon-name-part taxon-name-part-type="genus" reg="Cora">C.</tp:taxon-name-part> <tp:taxon-name-part taxon-name-part-type="species" reg="parabovei">parabovei</tp:taxon-name-part></tp:taxon-name></italic>.</p></tp:treatment-sec><tp:treatment-sec sec-type="material" id="SECID0EDGAG"><title>Additional material examined.</title><p>Bolivia • Dept. La Paz; Prov. Nor Yungas, below Unduavi village, on the road La Paz – Chulumani, <named-content xmlns:xlink="http://www.w3.org/1999/xlink" content-type="dwc:verbatimCoordinates" xlink:type="simple"><named-content content-type="geo-json" specific-use="{&#34;type&#34;:&#34;Point&#34;,&#34;coordinates&#34;:[-67.896667,-16.307500]}" id="NCID0EMGAG" xlink:type="simple">16°18'27"S, 67°53'48"W</named-content></named-content>, elev. 3211 m, Yungas cloud forest, on bryophytes, 31 May 2011, A. Flakus 22219 &amp; O. Plata (KRAM L-71638; LPB). elev. 3210 m, Yungas cloud forest, on bryophytes, 31. May 2011, A. Flakus, O. Plata (UGDA–20029; LPB). • PNANMI Cotapata, 5 hours walking from Unduavi by Sillu Tincara pre-Columbian route, <named-content xmlns:xlink="http://www.w3.org/1999/xlink" content-type="dwc:verbatimCoordinates" xlink:type="simple"><named-content content-type="geo-json" specific-use="{&#34;type&#34;:&#34;Point&#34;,&#34;coordinates&#34;:[-67.883333,-16.275833]}" id="NCID0EUGAG" xlink:type="simple">16°16'33"S, 67°52'60"W</named-content></named-content>, elev. 3429 m, Yungas cloud forest, 27 June 2010, A. Flakus 16855/2 &amp; P. Rodriguez (KRAM; LPB).</p></tp:treatment-sec><tp:treatment-sec sec-type="notes" id="SECID0EZGAG"><title>Notes.</title><p><italic><tp:taxon-name><tp:taxon-name-part taxon-name-part-type="genus" reg="Cora">Cora</tp:taxon-name-part> <tp:taxon-name-part taxon-name-part-type="species" reg="neoparabovei">neoparabovei</tp:taxon-name-part></tp:taxon-name></italic> is phylogenetically most closely related to <italic><tp:taxon-name><tp:taxon-name-part taxon-name-part-type="genus" reg="Cora">C.</tp:taxon-name-part> <tp:taxon-name-part taxon-name-part-type="species" reg="bovei">bovei</tp:taxon-name-part></tp:taxon-name></italic>, <italic><tp:taxon-name><tp:taxon-name-part taxon-name-part-type="genus" reg="Cora">C.</tp:taxon-name-part> <tp:taxon-name-part taxon-name-part-type="species" reg="campestris">campestris</tp:taxon-name-part></tp:taxon-name></italic>, <italic><tp:taxon-name><tp:taxon-name-part taxon-name-part-type="genus" reg="Cora">C.</tp:taxon-name-part> <tp:taxon-name-part taxon-name-part-type="species" reg="celestinoa">celestinoa</tp:taxon-name-part></tp:taxon-name></italic>, <italic><tp:taxon-name><tp:taxon-name-part taxon-name-part-type="genus" reg="Cora">C.</tp:taxon-name-part> <tp:taxon-name-part taxon-name-part-type="species" reg="parabovei">parabovei</tp:taxon-name-part></tp:taxon-name></italic>, <italic><tp:taxon-name><tp:taxon-name-part taxon-name-part-type="genus" reg="Cora">C.</tp:taxon-name-part> <tp:taxon-name-part taxon-name-part-type="species" reg="palaeotropica">palaeotropica</tp:taxon-name-part></tp:taxon-name></italic>, <italic><tp:taxon-name><tp:taxon-name-part taxon-name-part-type="genus" reg="Cora">C.</tp:taxon-name-part> <tp:taxon-name-part taxon-name-part-type="species" reg="pseudobovei">pseudobovei</tp:taxon-name-part></tp:taxon-name></italic>, but morphologically and ecologically it is the most similar only to <italic><tp:taxon-name><tp:taxon-name-part taxon-name-part-type="genus" reg="Cora">C.</tp:taxon-name-part> <tp:taxon-name-part taxon-name-part-type="species" reg="parabovei">parabovei</tp:taxon-name-part></tp:taxon-name></italic> (<xref ref-type="bibr" rid="B26">Lücking et al. 2013</xref>, <xref ref-type="bibr" rid="B32">2017</xref>). Both species are characterized by a rather unique pattern of dense hairs formed in concentric zones. <italic><tp:taxon-name><tp:taxon-name-part taxon-name-part-type="genus" reg="Cora">Cora</tp:taxon-name-part> <tp:taxon-name-part taxon-name-part-type="species" reg="neoparabovei">neoparabovei</tp:taxon-name-part></tp:taxon-name></italic>, is one of four described species with concentrically arranged surface hairs, aside from <italic><tp:taxon-name><tp:taxon-name-part taxon-name-part-type="genus" reg="Cora">C.</tp:taxon-name-part> <tp:taxon-name-part taxon-name-part-type="species" reg="dewisanti">dewisanti</tp:taxon-name-part></tp:taxon-name></italic> B.Moncada, Suár.-Corr. &amp; Lücking from Venezuela, Ecuador and Colombia, and <italic><tp:taxon-name><tp:taxon-name-part taxon-name-part-type="genus" reg="Cora">C.</tp:taxon-name-part> <tp:taxon-name-part taxon-name-part-type="species" reg="maxima">maxima</tp:taxon-name-part></tp:taxon-name></italic> Wilk, Dal-Forno &amp; Lücking and <italic><tp:taxon-name><tp:taxon-name-part taxon-name-part-type="genus" reg="Cora">C.</tp:taxon-name-part> <tp:taxon-name-part taxon-name-part-type="species" reg="parabovei">parabovei</tp:taxon-name-part></tp:taxon-name></italic> also from Bolivia. Nevertheless, <italic><tp:taxon-name><tp:taxon-name-part taxon-name-part-type="genus" reg="Cora">C.</tp:taxon-name-part> <tp:taxon-name-part taxon-name-part-type="species" reg="dewisanti">dewisanti</tp:taxon-name-part></tp:taxon-name></italic> differs in mostly glabrous surface except for concentric bands of whitish setae, and with distinct, whitish, glabrous margins and presents a corticioid-cyphelloid hymenophore, <italic><tp:taxon-name><tp:taxon-name-part taxon-name-part-type="genus" reg="Cora">C.</tp:taxon-name-part> <tp:taxon-name-part taxon-name-part-type="species" reg="maxima">maxima</tp:taxon-name-part></tp:taxon-name></italic> has glabrous lobe margins and is much larger, whereas <italic><tp:taxon-name><tp:taxon-name-part taxon-name-part-type="genus" reg="Cora">C.</tp:taxon-name-part> <tp:taxon-name-part taxon-name-part-type="species" reg="parabovei">parabovei</tp:taxon-name-part></tp:taxon-name></italic> has different colour of thallus when is dried (grey), which has concentric zonation both when fresh and dried (<xref ref-type="bibr" rid="B32">Lücking et al. 2017</xref>).</p></tp:treatment-sec><tp:treatment-sec><!--Section generated to contain objects referenced in tp:taxon-treatment.--><supplementary-material xmlns:xlink="http://www.w3.org/1999/xlink" id="S2" position="float" orientation="portrait" xlink:type="simple"><object-id content-type="doi" xlink:type="simple">10.3897/mycokeys.126.165395.suppl2</object-id><object-id content-type="arpha" xlink:type="simple">5771CA6F-C1AE-5356-A303-CC8410B14203</object-id><label>Supplementary material 2</label><caption><p>Variable positions in the alignment of nuITS rDNA marker</p></caption><statement content-type="dataType"><label>Data type</label><p>xlsx</p></statement><statement content-type="notes"><label>Explanation note</label><p>Variable positions in the alignment of nuITS rDNA marker of <italic><tp:taxon-name><tp:taxon-name-part taxon-name-part-type="genus" reg="Cora">Cora</tp:taxon-name-part> <tp:taxon-name-part taxon-name-part-type="species" reg="bovei">bovei</tp:taxon-name-part></tp:taxon-name></italic>, <italic><tp:taxon-name><tp:taxon-name-part taxon-name-part-type="genus" reg="Cora">C.</tp:taxon-name-part> <tp:taxon-name-part taxon-name-part-type="species" reg="neoparabovei">neoparabovei</tp:taxon-name-part></tp:taxon-name></italic>, <italic><tp:taxon-name><tp:taxon-name-part taxon-name-part-type="genus" reg="Cora">C.</tp:taxon-name-part> <tp:taxon-name-part taxon-name-part-type="species" reg="neopseudobovei">neopseudobovei</tp:taxon-name-part></tp:taxon-name></italic>, <italic><tp:taxon-name><tp:taxon-name-part taxon-name-part-type="genus" reg="Cora">C.</tp:taxon-name-part> <tp:taxon-name-part taxon-name-part-type="species" reg="palaeotropica">palaeotropica</tp:taxon-name-part></tp:taxon-name></italic>, <italic><tp:taxon-name><tp:taxon-name-part taxon-name-part-type="genus" reg="Cora">C.</tp:taxon-name-part> <tp:taxon-name-part taxon-name-part-type="species" reg="parabovei">parabovei</tp:taxon-name-part></tp:taxon-name></italic>, <italic><tp:taxon-name><tp:taxon-name-part taxon-name-part-type="genus" reg="Cora">C.</tp:taxon-name-part> <tp:taxon-name-part taxon-name-part-type="species" reg="pseudobovei">pseudobovei</tp:taxon-name-part></tp:taxon-name></italic> and <italic><tp:taxon-name><tp:taxon-name-part taxon-name-part-type="genus" reg="Cora">Cora</tp:taxon-name-part></tp:taxon-name></italic> sp. Variable characters are marked in bold, while diagnostic nucleotide position characters to distinguish these species from other taxa of this group are marked with a yellow background.</p></statement><media xlink:href="mycokeys-126-001-s002.xlsx" mimetype="application" mime-subtype="vnd.openxmlformats-officedocument.spreadsheetml.sheet" position="float" orientation="portrait" xlink:type="simple" id="oo_1482071.xlsx"><uri content-type="original_file" xlink:type="simple">https://binary.pensoft.net/file/1482071</uri></media><permissions><license xlink:type="simple"><license-p>This dataset is made available under the Open Database License (http://opendatacommons.org/licenses/odbl/1.0/). The Open Database License (ODbL) is a license agreement intended to allow users to freely share, modify, and use this Dataset while maintaining this same freedom for others, provided that the original source and author(s) are credited.</license-p></license></permissions><attrib specific-use="authors">Magdalena Oset, Adam Flakus, Beata Guzow-Krzemińska</attrib></supplementary-material></tp:treatment-sec><ref-list><ref id="B26"><mixed-citation xmlns:xlink="http://www.w3.org/1999/xlink" xlink:type="simple"><person-group><name name-style="western"><surname>Lücking</surname><given-names>R</given-names></name><name name-style="western"><surname>Dal-Forno</surname><given-names>M</given-names></name><name name-style="western"><surname>Lawrey</surname><given-names>JD</given-names></name><name name-style="western"><surname>Bungartz</surname><given-names>F</given-names></name><name name-style="western"><surname>Rojas</surname><given-names>MEH</given-names></name><name name-style="western"><surname>Hernández</surname><given-names>MJE</given-names></name><name name-style="western"><surname>Marcelli</surname><given-names>MP</given-names></name><name name-style="western"><surname>Moncada</surname><given-names>B</given-names></name><name name-style="western"><surname>Morales</surname><given-names>EA</given-names></name><name name-style="western"><surname>Nelsen</surname><given-names>MP</given-names></name><name name-style="western"><surname>Paz</surname><given-names>E</given-names></name><name name-style="western"><surname>Salcedo</surname><given-names>L</given-names></name><name name-style="western"><surname>Spielmann</surname><given-names>AA</given-names></name><name name-style="western"><surname>Wilk</surname><given-names>K</given-names></name><name name-style="western"><surname>Will-Wolf</surname><given-names>S</given-names></name><name name-style="western"><surname>Yánez-Ayabaca</surname><given-names>A</given-names></name></person-group> (<year>2013</year>) <article-title>Ten new species of lichenized <tp:taxon-name><tp:taxon-name-part taxon-name-part-type="phylum">Basidiomycota</tp:taxon-name-part></tp:taxon-name> in the genera <italic><tp:taxon-name><tp:taxon-name-part taxon-name-part-type="genus">Dictyonema</tp:taxon-name-part></tp:taxon-name></italic> and <italic><tp:taxon-name><tp:taxon-name-part taxon-name-part-type="genus">Cora</tp:taxon-name-part></tp:taxon-name></italic> (<tp:taxon-name><tp:taxon-name-part taxon-name-part-type="order">Agaricales</tp:taxon-name-part></tp:taxon-name>: <tp:taxon-name><tp:taxon-name-part taxon-name-part-type="family">Hygrophoraceae</tp:taxon-name-part></tp:taxon-name>),with a key to all accepted genera and species in the <italic><tp:taxon-name><tp:taxon-name-part taxon-name-part-type="genus">Dictyonema</tp:taxon-name-part></tp:taxon-name></italic> clade.</article-title><source>Phytotaxa</source><volume>139</volume>(<issue>1</issue>): <fpage>1</fpage>–<lpage>38</lpage>. <ext-link xlink:href="10.11646/phytotaxa.139.1.1" ext-link-type="doi" xlink:type="simple">https://doi.org/10.11646/phytotaxa.139.1.1</ext-link></mixed-citation></ref><ref id="B32"><mixed-citation xmlns:xlink="http://www.w3.org/1999/xlink" xlink:type="simple"><person-group><name name-style="western"><surname>Lücking</surname><given-names>R</given-names></name><name name-style="western"><surname>Dal Forno</surname><given-names>M</given-names></name><name name-style="western"><surname>Moncada</surname><given-names>B</given-names></name><name name-style="western"><surname>Coca</surname><given-names>LF</given-names></name><name name-style="western"><surname>Vargas-Mendoza</surname><given-names>Y</given-names></name><name name-style="western"><surname>Aptroot</surname><given-names>A</given-names></name><name name-style="western"><surname>Arias</surname><given-names>LJ</given-names></name><name name-style="western"><surname>Besal</surname><given-names>B</given-names></name><name name-style="western"><surname>Bungartz</surname><given-names>F</given-names></name><name name-style="western"><surname>Cabrera-Amaya</surname><given-names>DM</given-names></name><name name-style="western"><surname>Cáceres</surname><given-names>MES</given-names></name><name name-style="western"><surname>Chaves</surname><given-names>JL</given-names></name><name name-style="western"><surname>Eliasaro</surname><given-names>S</given-names></name><name name-style="western"><surname>Gutiérrez</surname><given-names>MC</given-names></name><name name-style="western"><surname>Hernández-M</surname><given-names>JE</given-names></name><name name-style="western"><surname>Herrera-Campos</surname><given-names>MA</given-names></name><name name-style="western"><surname>Holgado-Rojas</surname><given-names>ME</given-names></name><name name-style="western"><surname>Jonitz</surname><given-names>H</given-names></name><name name-style="western"><surname>Kukwa</surname><given-names>M</given-names></name><name name-style="western"><surname>Lucheta</surname><given-names>F</given-names></name><name name-style="western"><surname>Madriñán</surname><given-names>S</given-names></name><name name-style="western"><surname>Marcelli</surname><given-names>MP</given-names></name><name name-style="western"><surname>Martins</surname><given-names>SMA</given-names></name><name name-style="western"><surname>Mercado-Díaz</surname><given-names>JA</given-names></name><name name-style="western"><surname>Molina</surname><given-names>JA</given-names></name><name name-style="western"><surname>Morales</surname><given-names>EA</given-names></name><name name-style="western"><surname>Nelson</surname><given-names>PR</given-names></name><name name-style="western"><surname>Nugra</surname><given-names>F</given-names></name><name name-style="western"><surname>Ortega</surname><given-names>F</given-names></name><name name-style="western"><surname>Paredes</surname><given-names>T</given-names></name><name name-style="western"><surname>Patiño</surname><given-names>AL</given-names></name><name name-style="western"><surname>Peláez-Pulido</surname><given-names>RN</given-names></name><name name-style="western"><surname>Pérez-Pérez</surname><given-names>RE</given-names></name><name name-style="western"><surname>Perlmutter</surname><given-names>GB</given-names></name><name name-style="western"><surname>Rivas-Plata</surname><given-names>ME</given-names></name><name name-style="western"><surname>Robayo</surname><given-names>J</given-names></name><name name-style="western"><surname>Rodríguez</surname><given-names>C</given-names></name><name name-style="western"><surname>Simijaca</surname><given-names>DF</given-names></name><name name-style="western"><surname>Soto-Medina</surname><given-names>E</given-names></name><name name-style="western"><surname>Spielmann</surname><given-names>AA</given-names></name><name name-style="western"><surname>Suárez-Corredor</surname><given-names>A</given-names></name><name name-style="western"><surname>Torres</surname><given-names>JM</given-names></name><name name-style="western"><surname>Vargas</surname><given-names>CA</given-names></name><name name-style="western"><surname>Yánez-Ayabaca</surname><given-names>A</given-names></name><name name-style="western"><surname>Weerakoon</surname><given-names>G</given-names></name><name name-style="western"><surname>Wilk</surname><given-names>K</given-names></name><name name-style="western"><surname>Celis-Pacheco</surname><given-names>M</given-names></name><name name-style="western"><surname>Diazgranados</surname><given-names>M</given-names></name><name name-style="western"><surname>Brokamp</surname><given-names>G</given-names></name><name name-style="western"><surname>Borsch</surname><given-names>T</given-names></name><name name-style="western"><surname>Gillevet</surname><given-names>PM</given-names></name><name name-style="western"><surname>Sikaroodi</surname><given-names>M</given-names></name><name name-style="western"><surname>Lawrey</surname><given-names>JD</given-names></name></person-group> (<year>2017</year>) <article-title>Turbo-taxonomy to assemble a megadiverse lichen genus: seventy new species of <italic><tp:taxon-name><tp:taxon-name-part taxon-name-part-type="genus">Cora</tp:taxon-name-part></tp:taxon-name></italic> (<tp:taxon-name><tp:taxon-name-part taxon-name-part-type="phylum">Basidiomycota</tp:taxon-name-part></tp:taxon-name>: <tp:taxon-name><tp:taxon-name-part taxon-name-part-type="order">Agaricales</tp:taxon-name-part></tp:taxon-name>: <tp:taxon-name><tp:taxon-name-part taxon-name-part-type="family">Hygrophoraceae</tp:taxon-name-part></tp:taxon-name>), honouring David Leslie Hawksworth’s seventieth birthday.</article-title><source>Fungal Diversity</source><volume>84</volume>(<issue>1</issue>): <fpage>139</fpage>–<lpage>207</lpage>. <ext-link xlink:href="10.1007/s13225-016-0374-9" ext-link-type="doi" xlink:type="simple">https://doi.org/10.1007/s13225-016-0374-9</ext-link></mixed-citation></ref></ref-list></tp:taxon-treatment>
