# Supplementary material for: ﻿Two new species of Cora (lichenized Basidiomycota, Lichenomphaliaceae) and additional records from Bolivia
Source: MycoKeys. 2025 Dec 2;126:1–18. doi: 10.3897/mycokeys.126.165395 (PMC12690375; doi:10.3897/mycokeys.126.165395)
Supplement: XML Treatment for Cora neopseudobovei [file mycokeys.126.165395-treatment2.xml]

<!DOCTYPE tp:taxon-treatment
  PUBLIC "-//TaxonX//DTD Taxonomic Treatment Publishing DTD v0 20100105//EN" "tax-treatment-NSO.dtd">
<tp:taxon-treatment xmlns:tp="http://www.plazi.org/taxpub"><tp:treatment-meta><kwd-group><label>Taxon classification</label><kwd>
                  <named-content content-type="kingdom">Fungi</named-content>
                </kwd><kwd>
                  <named-content content-type="order">Agaricales</named-content>
                </kwd><kwd>
                  <named-content content-type="family">Lichenomphaliaceae</named-content>
                </kwd></kwd-group><mixed-citation publication-type="journal"><person-group><name><surname>Oset</surname><given-names>Magdalena</given-names></name><name><surname>Flakus</surname><given-names>Adam</given-names></name><name><surname>Guzow-Krzemińska</surname><given-names>Beata</given-names></name></person-group><article-title>﻿Two new species of <italic><tp:taxon-name><tp:taxon-name-part taxon-name-part-type="genus" reg="Cora">Cora</tp:taxon-name-part></tp:taxon-name></italic> (lichenized <tp:taxon-name><tp:taxon-name-part taxon-name-part-type="phylum">Basidiomycota</tp:taxon-name-part></tp:taxon-name>, <tp:taxon-name><tp:taxon-name-part taxon-name-part-type="family">Lichenomphaliaceae</tp:taxon-name-part></tp:taxon-name>) and additional records from Bolivia</article-title><source>MycoKeys</source><day>02</day><month>12</month><year>2025</year><volume>126</volume><fpage>1</fpage><lpage>18</lpage><pub-id pub-id-type="doi">10.3897/mycokeys.126.165395</pub-id></mixed-citation></tp:treatment-meta><tp:nomenclature><label>﻿</label><tp:taxon-name><object-id xmlns:xlink="http://www.w3.org/1999/xlink" content-type="arpha" xlink:type="simple">39ACF797-F3AB-5FC5-91FF-9AD4E8D7B3B4</object-id>
                <tp:taxon-name-part taxon-name-part-type="genus" reg="Cora">Cora</tp:taxon-name-part>
                <tp:taxon-name-part taxon-name-part-type="species" reg="neopseudobovei">neopseudobovei</tp:taxon-name-part>
                <object-id xmlns:xlink="http://www.w3.org/1999/xlink" content-type="mycobank" xlink:type="simple">860020</object-id>
              </tp:taxon-name><tp:taxon-authority>Oset, Flakus &amp; Guzow-Krzem.</tp:taxon-authority><tp:taxon-status xmlns:xlink="http://www.w3.org/1999/xlink" xlink:type="simple">sp. nov.</tp:taxon-status><xref ref-type="fig" rid="F4">Fig. 4</xref></tp:nomenclature><tp:treatment-sec sec-type="diagnosis" id="SECID0E5NAG"><title>Diagnosis.</title><p>Species very similar to <italic><tp:taxon-name><tp:taxon-name-part taxon-name-part-type="genus" reg="Cora">C.</tp:taxon-name-part> <tp:taxon-name-part taxon-name-part-type="species" reg="pseudobovei">pseudobovei</tp:taxon-name-part></tp:taxon-name></italic>, but differing in the distinct phylogenetic position within the genus, and in substitution of several nucleotide posititions in nuITS (see also Suppl. material <xref ref-type="supplementary-material" rid="S2">2</xref>). The diagnostic features of the species are the small, macrosquamulose, up to 2 cm across brown upper surface thallus when fresh, pale yellow to orange-yellow when dry, with slightly visible concentric colour zonation when dry and also with involute, creamy white margins.</p><fig id="F4" position="float" orientation="portrait"><object-id xmlns:xlink="http://www.w3.org/1999/xlink" content-type="doi" xlink:type="simple">10.3897/mycokeys.126.165395.figure4</object-id><object-id xmlns:xlink="http://www.w3.org/1999/xlink" content-type="arpha" xlink:type="simple">5EB65458-F8B1-5C98-91A8-1B4F67E2252E</object-id><label>Figure 4.</label><caption><p>Morphology of <italic><tp:taxon-name><tp:taxon-name-part taxon-name-part-type="genus" reg="Cora">Cora</tp:taxon-name-part> <tp:taxon-name-part taxon-name-part-type="species" reg="neopseudobovei">neopseudobovei</tp:taxon-name-part></tp:taxon-name></italic> (holotype). <bold>A.</bold> Upper surface (thallus is wet); <bold>B.</bold> Individual lobes (thallus is dry). Scale bars: 10 mm (<bold>A, B</bold>).</p></caption><graphic xmlns:xlink="http://www.w3.org/1999/xlink" xlink:href="mycokeys-126-001-g004.jpg" position="float" orientation="portrait" xlink:type="simple" id="oo_1482069.jpg"><uri content-type="original_file" xlink:type="simple">https://binary.pensoft.net/fig/1482069</uri></graphic></fig></tp:treatment-sec><tp:treatment-sec sec-type="material" id="SECID0ERPAG"><title>Type.</title><p>Bolivia • Dept. La Paz; Prov. Franz Tamayo, ANMIN Apolobamba, near Puyo Puyo village, <named-content xmlns:xlink="http://www.w3.org/1999/xlink" content-type="dwc:verbatimCoordinates" xlink:type="simple"><named-content content-type="geo-json" specific-use="{&#34;type&#34;:&#34;Point&#34;,&#34;coordinates&#34;:[-69.132778,-14.948611]}" id="NCID0E1PAG" xlink:type="simple">14 °56'55"S, 69°07'58"W</named-content></named-content>, elev. 4888 m, high Andean open vegetation, 5 July 2010, A. Flakus 17603 &amp; P. Rodriguez (holotype KRAM; isotype LPB).</p></tp:treatment-sec><tp:treatment-sec sec-type="description" id="SECID0E6PAG"><title>Description.</title><p>Thallus lichenized, terricolous, foliose, small, macrosquamulose, up to 2 cm across, composed of up to 8 semicircular, adjacent to subimbricate lobes; individual lobes up to 1.2 cm wide and 6 mm long, moderately branched, without radial branching sutures, surface brown when fresh, with slightly visible concentric colour zonation when dry, with involute, creamy white margins. Upper surface shallowly undulate or scabrous when fresh and dry, involute margins undulate; lower surface excorticate, felty-arachnoid (representing the exposed medulla), brown-olive. Thallus in section 200–300 μm thick, with upper cortex, photobiont layer, and medulla; upper cortex collapsed compacted, formed by up 40 μm thick layer of loosely packed, irregularly arranged; photobiont layer up to 100 μm thick, orange above, aeruginous below, separated from the medulla by a thick, compacted layer of brownish hyphae; medulla 100 μm thick, often indistinct; clamp connections absent, papilliform hyphae absent. Hymenophore in section 50 μm thick, spores 5 × 3 μm, basidioles 20–25 × 3–6 μm. Sterigmata 4. Chemistry: No substances detected by <abbrev xmlns:xlink="http://www.w3.org/1999/xlink" xlink:title="thin-layer chromatography" id="ABBRID0EFQAG" xlink:type="simple">TLC</abbrev>.</p></tp:treatment-sec><tp:treatment-sec sec-type="habitat" id="SECID0EJQAG"><title>Habitat and distribution.</title><p><italic><tp:taxon-name><tp:taxon-name-part taxon-name-part-type="genus" reg="Cora">Cora</tp:taxon-name-part> <tp:taxon-name-part taxon-name-part-type="species" reg="neopseudobovei">neopseudobovei</tp:taxon-name-part></tp:taxon-name></italic> is known from four localities in La Paz department (Bautista and Franz Tamayo provinces), occurring at elevations between 3780 m and 4888 m in open area with shrubs and high Andean vegetation. The species was found on soil.</p></tp:treatment-sec><tp:treatment-sec sec-type="etymology" id="SECID0E1QAG"><title>Etymology.</title><p>The name refers to the similarity in morphology to <italic><tp:taxon-name><tp:taxon-name-part taxon-name-part-type="genus" reg="Cora">Cora</tp:taxon-name-part> <tp:taxon-name-part taxon-name-part-type="species" reg="pseudobovei">pseudobovei</tp:taxon-name-part></tp:taxon-name></italic>.</p></tp:treatment-sec><tp:treatment-sec sec-type="material" id="SECID0ELRAG"><title>Additional material examined.</title><p>Bolivia • Dept. La Paz; Prov. Bautista Saavedra, ANMIN Apolobamba, between la Curva and Charazani, <named-content xmlns:xlink="http://www.w3.org/1999/xlink" content-type="dwc:verbatimCoordinates" xlink:type="simple"><named-content content-type="geo-json" specific-use="{&#34;type&#34;:&#34;Point&#34;,&#34;coordinates&#34;:[-69.034167,-15.135833]}" id="NCID0EURAG" xlink:type="simple">15°08'09"S, 69°02'03"W</named-content></named-content>, elev. 3780 m, open area with shrubs, Ceja de Monte Superior (Altimontano), terricolous, 15 Nov. 2014, M. Kukwa 14700 (UGDA; LPB). • La Cumbre close to road Charazani-Pelechuco, <named-content xmlns:xlink="http://www.w3.org/1999/xlink" content-type="dwc:verbatimCoordinates" xlink:type="simple"><named-content content-type="geo-json" specific-use="{&#34;type&#34;:&#34;Point&#34;,&#34;coordinates&#34;:[-69.180833,-14.802778]}" id="NCID0E3RAG" xlink:type="simple">14°48'10"S, 69°10'51"W</named-content></named-content>, elev. 4853 m, open high Andean vegetation close to lake and bofedales, 3 June 2017, A. Flakus 29538 (KRAM L-69723). • Prov. Franz Tamayo, ANMIN Apolobamba, Socondori Chico near Ulla Ulla village, <named-content xmlns:xlink="http://www.w3.org/1999/xlink" content-type="dwc:verbatimCoordinates" xlink:type="simple"><named-content content-type="geo-json" specific-use="{&#34;type&#34;:&#34;Point&#34;,&#34;coordinates&#34;:[-69.230000,-15.010556]}" id="NCID0EESAG" xlink:type="simple">15°00'38"S, 69°13'48"W</named-content></named-content>, elev. 4479 m, high Andean open vegetation, 4 July 2010, A. Flakus 17456 &amp; P. Rodriguez (KRAM; LPB).</p></tp:treatment-sec><tp:treatment-sec sec-type="notes" id="SECID0EJSAG"><title>Notes.</title><p>All specimens of the new species form thalli of a similar size (up to 2 cm across, composed of 10–20 semicircular lobes) characterised by undulate upper surface, with smooth involute margins. The species is morphologically and ecologically similar to <italic><tp:taxon-name><tp:taxon-name-part taxon-name-part-type="genus" reg="Cora">C.</tp:taxon-name-part> <tp:taxon-name-part taxon-name-part-type="species" reg="bovei">bovei</tp:taxon-name-part></tp:taxon-name></italic> and <italic><tp:taxon-name><tp:taxon-name-part taxon-name-part-type="genus" reg="Cora">C.</tp:taxon-name-part> <tp:taxon-name-part taxon-name-part-type="species" reg="pseudobovei">pseudobovei</tp:taxon-name-part></tp:taxon-name></italic> (<xref ref-type="bibr" rid="B26">Lücking et al. 2013</xref>, <xref ref-type="bibr" rid="B32">2017</xref>). <italic><tp:taxon-name><tp:taxon-name-part taxon-name-part-type="genus" reg="Cora">Cora</tp:taxon-name-part> <tp:taxon-name-part taxon-name-part-type="species" reg="bovei">bovei</tp:taxon-name-part></tp:taxon-name></italic> and <italic><tp:taxon-name><tp:taxon-name-part taxon-name-part-type="genus" reg="Cora">C.</tp:taxon-name-part> <tp:taxon-name-part taxon-name-part-type="species" reg="neopseudobovei">neopseudobovei</tp:taxon-name-part></tp:taxon-name></italic> are characterised by undulate upper surface, but <italic><tp:taxon-name><tp:taxon-name-part taxon-name-part-type="genus" reg="Cora">C.</tp:taxon-name-part> <tp:taxon-name-part taxon-name-part-type="species" reg="bovei">bovei</tp:taxon-name-part></tp:taxon-name></italic> forms larger lobes. While <italic><tp:taxon-name><tp:taxon-name-part taxon-name-part-type="genus" reg="Cora">C.</tp:taxon-name-part> <tp:taxon-name-part taxon-name-part-type="species" reg="pseudobovei">pseudobovei</tp:taxon-name-part></tp:taxon-name></italic> forms a thallus that is similar in size (up to 2 cm across, composed of 10–20 semicircular lobes), the involute margins are smooth, not undulate like in <italic><tp:taxon-name><tp:taxon-name-part taxon-name-part-type="genus" reg="Cora">C.</tp:taxon-name-part> <tp:taxon-name-part taxon-name-part-type="species" reg="neopseudobovei">neopseudobovei</tp:taxon-name-part></tp:taxon-name></italic>, and the upper surface is darker (brown) than in the newly described species (<xref ref-type="bibr" rid="B26">Lücking et al. 2013</xref>, <xref ref-type="bibr" rid="B32">2017</xref>).</p><p>According to <xref ref-type="bibr" rid="B32">Lücking et al. (2017)</xref> species forming the <italic><tp:taxon-name><tp:taxon-name-part taxon-name-part-type="genus" reg="Cora">Cora</tp:taxon-name-part> <tp:taxon-name-part taxon-name-part-type="species" reg="bovei">bovei</tp:taxon-name-part></tp:taxon-name></italic> group are morphologically and ecologically similar to <italic><tp:taxon-name><tp:taxon-name-part taxon-name-part-type="genus" reg="Cora">C.</tp:taxon-name-part> <tp:taxon-name-part taxon-name-part-type="species" reg="squamiformis">squamiformis</tp:taxon-name-part></tp:taxon-name></italic> Wilk, Lücking &amp; Yánez-Ayabaca and <italic><tp:taxon-name><tp:taxon-name-part taxon-name-part-type="genus" reg="Cora">C.</tp:taxon-name-part> <tp:taxon-name-part taxon-name-part-type="species" reg="terricoleslia">terricoleslia</tp:taxon-name-part></tp:taxon-name></italic> Wilk, Dal-Forno &amp; Lücking. However, on the global phylogeny of <italic><tp:taxon-name><tp:taxon-name-part taxon-name-part-type="genus" reg="Cora">Cora</tp:taxon-name-part></tp:taxon-name></italic> they are in two unrelated clades, showing another striking example of parallelism in this genus (<xref ref-type="bibr" rid="B32">Lücking et al. 2017</xref>).</p></tp:treatment-sec><tp:treatment-sec><!--Section generated to contain objects referenced in tp:taxon-treatment.--><supplementary-material xmlns:xlink="http://www.w3.org/1999/xlink" id="S2" position="float" orientation="portrait" xlink:type="simple"><object-id content-type="doi" xlink:type="simple">10.3897/mycokeys.126.165395.suppl2</object-id><object-id content-type="arpha" xlink:type="simple">5771CA6F-C1AE-5356-A303-CC8410B14203</object-id><label>Supplementary material 2</label><caption><p>Variable positions in the alignment of nuITS rDNA marker</p></caption><statement content-type="dataType"><label>Data type</label><p>xlsx</p></statement><statement content-type="notes"><label>Explanation note</label><p>Variable positions in the alignment of nuITS rDNA marker of <italic><tp:taxon-name><tp:taxon-name-part taxon-name-part-type="genus" reg="Cora">Cora</tp:taxon-name-part> <tp:taxon-name-part taxon-name-part-type="species" reg="bovei">bovei</tp:taxon-name-part></tp:taxon-name></italic>, <italic><tp:taxon-name><tp:taxon-name-part taxon-name-part-type="genus" reg="Cora">C.</tp:taxon-name-part> <tp:taxon-name-part taxon-name-part-type="species" reg="neoparabovei">neoparabovei</tp:taxon-name-part></tp:taxon-name></italic>, <italic><tp:taxon-name><tp:taxon-name-part taxon-name-part-type="genus" reg="Cora">C.</tp:taxon-name-part> <tp:taxon-name-part taxon-name-part-type="species" reg="neopseudobovei">neopseudobovei</tp:taxon-name-part></tp:taxon-name></italic>, <italic><tp:taxon-name><tp:taxon-name-part taxon-name-part-type="genus" reg="Cora">C.</tp:taxon-name-part> <tp:taxon-name-part taxon-name-part-type="species" reg="palaeotropica">palaeotropica</tp:taxon-name-part></tp:taxon-name></italic>, <italic><tp:taxon-name><tp:taxon-name-part taxon-name-part-type="genus" reg="Cora">C.</tp:taxon-name-part> <tp:taxon-name-part taxon-name-part-type="species" reg="parabovei">parabovei</tp:taxon-name-part></tp:taxon-name></italic>, <italic><tp:taxon-name><tp:taxon-name-part taxon-name-part-type="genus" reg="Cora">C.</tp:taxon-name-part> <tp:taxon-name-part taxon-name-part-type="species" reg="pseudobovei">pseudobovei</tp:taxon-name-part></tp:taxon-name></italic> and <italic><tp:taxon-name><tp:taxon-name-part taxon-name-part-type="genus" reg="Cora">Cora</tp:taxon-name-part></tp:taxon-name></italic> sp. Variable characters are marked in bold, while diagnostic nucleotide position characters to distinguish these species from other taxa of this group are marked with a yellow background.</p></statement><media xlink:href="mycokeys-126-001-s002.xlsx" mimetype="application" mime-subtype="vnd.openxmlformats-officedocument.spreadsheetml.sheet" position="float" orientation="portrait" xlink:type="simple" id="oo_1482071.xlsx"><uri content-type="original_file" xlink:type="simple">https://binary.pensoft.net/file/1482071</uri></media><permissions><license xlink:type="simple"><license-p>This dataset is made available under the Open Database License (http://opendatacommons.org/licenses/odbl/1.0/). The Open Database License (ODbL) is a license agreement intended to allow users to freely share, modify, and use this Dataset while maintaining this same freedom for others, provided that the original source and author(s) are credited.</license-p></license></permissions><attrib specific-use="authors">Magdalena Oset, Adam Flakus, Beata Guzow-Krzemińska</attrib></supplementary-material></tp:treatment-sec><ref-list><ref id="B26"><mixed-citation xmlns:xlink="http://www.w3.org/1999/xlink" xlink:type="simple"><person-group><name name-style="western"><surname>Lücking</surname><given-names>R</given-names></name><name name-style="western"><surname>Dal-Forno</surname><given-names>M</given-names></name><name name-style="western"><surname>Lawrey</surname><given-names>JD</given-names></name><name name-style="western"><surname>Bungartz</surname><given-names>F</given-names></name><name name-style="western"><surname>Rojas</surname><given-names>MEH</given-names></name><name name-style="western"><surname>Hernández</surname><given-names>MJE</given-names></name><name name-style="western"><surname>Marcelli</surname><given-names>MP</given-names></name><name name-style="western"><surname>Moncada</surname><given-names>B</given-names></name><name name-style="western"><surname>Morales</surname><given-names>EA</given-names></name><name name-style="western"><surname>Nelsen</surname><given-names>MP</given-names></name><name name-style="western"><surname>Paz</surname><given-names>E</given-names></name><name name-style="western"><surname>Salcedo</surname><given-names>L</given-names></name><name name-style="western"><surname>Spielmann</surname><given-names>AA</given-names></name><name name-style="western"><surname>Wilk</surname><given-names>K</given-names></name><name name-style="western"><surname>Will-Wolf</surname><given-names>S</given-names></name><name name-style="western"><surname>Yánez-Ayabaca</surname><given-names>A</given-names></name></person-group> (<year>2013</year>) <article-title>Ten new species of lichenized <tp:taxon-name><tp:taxon-name-part taxon-name-part-type="phylum">Basidiomycota</tp:taxon-name-part></tp:taxon-name> in the genera <italic><tp:taxon-name><tp:taxon-name-part taxon-name-part-type="genus">Dictyonema</tp:taxon-name-part></tp:taxon-name></italic> and <italic><tp:taxon-name><tp:taxon-name-part taxon-name-part-type="genus">Cora</tp:taxon-name-part></tp:taxon-name></italic> (<tp:taxon-name><tp:taxon-name-part taxon-name-part-type="order">Agaricales</tp:taxon-name-part></tp:taxon-name>: <tp:taxon-name><tp:taxon-name-part taxon-name-part-type="family">Hygrophoraceae</tp:taxon-name-part></tp:taxon-name>),with a key to all accepted genera and species in the <italic><tp:taxon-name><tp:taxon-name-part taxon-name-part-type="genus">Dictyonema</tp:taxon-name-part></tp:taxon-name></italic> clade.</article-title><source>Phytotaxa</source><volume>139</volume>(<issue>1</issue>): <fpage>1</fpage>–<lpage>38</lpage>. <ext-link xlink:href="10.11646/phytotaxa.139.1.1" ext-link-type="doi" xlink:type="simple">https://doi.org/10.11646/phytotaxa.139.1.1</ext-link></mixed-citation></ref><ref id="B32"><mixed-citation xmlns:xlink="http://www.w3.org/1999/xlink" xlink:type="simple"><person-group><name name-style="western"><surname>Lücking</surname><given-names>R</given-names></name><name name-style="western"><surname>Dal Forno</surname><given-names>M</given-names></name><name name-style="western"><surname>Moncada</surname><given-names>B</given-names></name><name name-style="western"><surname>Coca</surname><given-names>LF</given-names></name><name name-style="western"><surname>Vargas-Mendoza</surname><given-names>Y</given-names></name><name name-style="western"><surname>Aptroot</surname><given-names>A</given-names></name><name name-style="western"><surname>Arias</surname><given-names>LJ</given-names></name><name name-style="western"><surname>Besal</surname><given-names>B</given-names></name><name name-style="western"><surname>Bungartz</surname><given-names>F</given-names></name><name name-style="western"><surname>Cabrera-Amaya</surname><given-names>DM</given-names></name><name name-style="western"><surname>Cáceres</surname><given-names>MES</given-names></name><name name-style="western"><surname>Chaves</surname><given-names>JL</given-names></name><name name-style="western"><surname>Eliasaro</surname><given-names>S</given-names></name><name name-style="western"><surname>Gutiérrez</surname><given-names>MC</given-names></name><name name-style="western"><surname>Hernández-M</surname><given-names>JE</given-names></name><name name-style="western"><surname>Herrera-Campos</surname><given-names>MA</given-names></name><name name-style="western"><surname>Holgado-Rojas</surname><given-names>ME</given-names></name><name name-style="western"><surname>Jonitz</surname><given-names>H</given-names></name><name name-style="western"><surname>Kukwa</surname><given-names>M</given-names></name><name name-style="western"><surname>Lucheta</surname><given-names>F</given-names></name><name name-style="western"><surname>Madriñán</surname><given-names>S</given-names></name><name name-style="western"><surname>Marcelli</surname><given-names>MP</given-names></name><name name-style="western"><surname>Martins</surname><given-names>SMA</given-names></name><name name-style="western"><surname>Mercado-Díaz</surname><given-names>JA</given-names></name><name name-style="western"><surname>Molina</surname><given-names>JA</given-names></name><name name-style="western"><surname>Morales</surname><given-names>EA</given-names></name><name name-style="western"><surname>Nelson</surname><given-names>PR</given-names></name><name name-style="western"><surname>Nugra</surname><given-names>F</given-names></name><name name-style="western"><surname>Ortega</surname><given-names>F</given-names></name><name name-style="western"><surname>Paredes</surname><given-names>T</given-names></name><name name-style="western"><surname>Patiño</surname><given-names>AL</given-names></name><name name-style="western"><surname>Peláez-Pulido</surname><given-names>RN</given-names></name><name name-style="western"><surname>Pérez-Pérez</surname><given-names>RE</given-names></name><name name-style="western"><surname>Perlmutter</surname><given-names>GB</given-names></name><name name-style="western"><surname>Rivas-Plata</surname><given-names>ME</given-names></name><name name-style="western"><surname>Robayo</surname><given-names>J</given-names></name><name name-style="western"><surname>Rodríguez</surname><given-names>C</given-names></name><name name-style="western"><surname>Simijaca</surname><given-names>DF</given-names></name><name name-style="western"><surname>Soto-Medina</surname><given-names>E</given-names></name><name name-style="western"><surname>Spielmann</surname><given-names>AA</given-names></name><name name-style="western"><surname>Suárez-Corredor</surname><given-names>A</given-names></name><name name-style="western"><surname>Torres</surname><given-names>JM</given-names></name><name name-style="western"><surname>Vargas</surname><given-names>CA</given-names></name><name name-style="western"><surname>Yánez-Ayabaca</surname><given-names>A</given-names></name><name name-style="western"><surname>Weerakoon</surname><given-names>G</given-names></name><name name-style="western"><surname>Wilk</surname><given-names>K</given-names></name><name name-style="western"><surname>Celis-Pacheco</surname><given-names>M</given-names></name><name name-style="western"><surname>Diazgranados</surname><given-names>M</given-names></name><name name-style="western"><surname>Brokamp</surname><given-names>G</given-names></name><name name-style="western"><surname>Borsch</surname><given-names>T</given-names></name><name name-style="western"><surname>Gillevet</surname><given-names>PM</given-names></name><name name-style="western"><surname>Sikaroodi</surname><given-names>M</given-names></name><name name-style="western"><surname>Lawrey</surname><given-names>JD</given-names></name></person-group> (<year>2017</year>) <article-title>Turbo-taxonomy to assemble a megadiverse lichen genus: seventy new species of <italic><tp:taxon-name><tp:taxon-name-part taxon-name-part-type="genus">Cora</tp:taxon-name-part></tp:taxon-name></italic> (<tp:taxon-name><tp:taxon-name-part taxon-name-part-type="phylum">Basidiomycota</tp:taxon-name-part></tp:taxon-name>: <tp:taxon-name><tp:taxon-name-part taxon-name-part-type="order">Agaricales</tp:taxon-name-part></tp:taxon-name>: <tp:taxon-name><tp:taxon-name-part taxon-name-part-type="family">Hygrophoraceae</tp:taxon-name-part></tp:taxon-name>), honouring David Leslie Hawksworth’s seventieth birthday.</article-title><source>Fungal Diversity</source><volume>84</volume>(<issue>1</issue>): <fpage>139</fpage>–<lpage>207</lpage>. <ext-link xlink:href="10.1007/s13225-016-0374-9" ext-link-type="doi" xlink:type="simple">https://doi.org/10.1007/s13225-016-0374-9</ext-link></mixed-citation></ref></ref-list></tp:taxon-treatment>
