# Supplementary material for: ﻿Two new species of Cora (lichenized Basidiomycota, Lichenomphaliaceae) and additional records from Bolivia
Source: MycoKeys. 2025 Dec 2;126:1–18. doi: 10.3897/mycokeys.126.165395 (PMC12690375; doi:10.3897/mycokeys.126.165395)
Supplement: XML Treatment for Cora arcabucana [file mycokeys.126.165395-treatment3.xml]

<!DOCTYPE tp:taxon-treatment
  PUBLIC "-//TaxonX//DTD Taxonomic Treatment Publishing DTD v0 20100105//EN" "tax-treatment-NSO.dtd">
<tp:taxon-treatment xmlns:tp="http://www.plazi.org/taxpub"><tp:treatment-meta><kwd-group><label>Taxon classification</label><kwd>
                  <named-content content-type="kingdom">Fungi</named-content>
                </kwd><kwd>
                  <named-content content-type="order">Agaricales</named-content>
                </kwd><kwd>
                  <named-content content-type="family">Lichenomphaliaceae</named-content>
                </kwd></kwd-group><mixed-citation publication-type="journal"><person-group><name><surname>Oset</surname><given-names>Magdalena</given-names></name><name><surname>Flakus</surname><given-names>Adam</given-names></name><name><surname>Guzow-Krzemińska</surname><given-names>Beata</given-names></name></person-group><article-title>﻿Two new species of <italic><tp:taxon-name><tp:taxon-name-part taxon-name-part-type="genus" reg="Cora">Cora</tp:taxon-name-part></tp:taxon-name></italic> (lichenized <tp:taxon-name><tp:taxon-name-part taxon-name-part-type="phylum">Basidiomycota</tp:taxon-name-part></tp:taxon-name>, <tp:taxon-name><tp:taxon-name-part taxon-name-part-type="family">Lichenomphaliaceae</tp:taxon-name-part></tp:taxon-name>) and additional records from Bolivia</article-title><source>MycoKeys</source><day>02</day><month>12</month><year>2025</year><volume>126</volume><fpage>1</fpage><lpage>18</lpage><pub-id pub-id-type="doi">10.3897/mycokeys.126.165395</pub-id></mixed-citation></tp:treatment-meta><tp:nomenclature><label>﻿</label><tp:taxon-name><object-id xmlns:xlink="http://www.w3.org/1999/xlink" content-type="arpha" xlink:type="simple">1C3660B6-D226-5C02-9090-2DAA38442DB8</object-id>
                <tp:taxon-name-part taxon-name-part-type="genus" reg="Cora">Cora</tp:taxon-name-part>
                <tp:taxon-name-part taxon-name-part-type="species" reg="arcabucana">arcabucana</tp:taxon-name-part>
              </tp:taxon-name><tp:taxon-authority>B. Moncada, C. Rodr, &amp; Lücking, Fungal Diversity 84: 154 (2017)</tp:taxon-authority></tp:nomenclature><tp:treatment-sec sec-type="description" id="SECID0EGYAG"><title>Description.</title><p>For the characteristics of the species, see <xref ref-type="bibr" rid="B32">Lücking et al. (2017)</xref>.</p></tp:treatment-sec><tp:treatment-sec sec-type="habitat" id="SECID0EQYAG"><title>Habitat and distribution.</title><p>Until now <italic><tp:taxon-name><tp:taxon-name-part taxon-name-part-type="genus" reg="Cora">Cora</tp:taxon-name-part> <tp:taxon-name-part taxon-name-part-type="species" reg="arcabucana">arcabucana</tp:taxon-name-part></tp:taxon-name></italic> was noted from montane rain forest between 2,500 and 3,000 m of the northern Andes in Colombia (<xref ref-type="bibr" rid="B32">Lücking et al. 2017</xref>). The record of <italic><tp:taxon-name><tp:taxon-name-part taxon-name-part-type="genus" reg="Cora">C.</tp:taxon-name-part> <tp:taxon-name-part taxon-name-part-type="species" reg="arcabucana">arcabucana</tp:taxon-name-part></tp:taxon-name></italic> given here is the first from Bolivia. Specimens were found at elevations between 2,250 m and 2,644 m in grazed and natural Yungas cloud forest.</p></tp:treatment-sec><tp:treatment-sec sec-type="material" id="SECID0EQZAG"><title>Specimens examined.</title><p>Bolivia • Dept. Santa Cruz, Prov. Comarapa, PNANMI Amboró, Remate, <named-content xmlns:xlink="http://www.w3.org/1999/xlink" content-type="dwc:verbatimCoordinates" xlink:type="simple"><named-content content-type="geo-json" specific-use="{&#34;type&#34;:&#34;Point&#34;,&#34;coordinates&#34;:[-64.348056,-17.869722]}" id="NCID0EZZAG" xlink:type="simple">17°52'11"S, 64°20'53"W</named-content></named-content>, elev. 2250 m, natural Yungas forest with big trees, 15 May 2017, P. Rodriguez 3885 (KRAM; LPB). • Prov. Manuel María Caballero, near Siberia, <named-content xmlns:xlink="http://www.w3.org/1999/xlink" content-type="dwc:verbatimCoordinates" xlink:type="simple"><named-content content-type="geo-json" specific-use="{&#34;type&#34;:&#34;Point&#34;,&#34;coordinates&#34;:[-64.705556,-17.843889]}" id="NCID0EB1AG" xlink:type="simple">17°50'38"S, 64°42'20"W</named-content></named-content>, elev. 2644 m, grazed Yungas cloud forest with a large amount of bryophytes near road, 7 Nov. 2016, A. Flakus 28035 (KRAM; LPB).</p></tp:treatment-sec><tp:treatment-sec sec-type="notes" id="SECID0EG1AG"><title>Notes.</title><p>Both examined specimens of <italic><tp:taxon-name><tp:taxon-name-part taxon-name-part-type="genus" reg="Cora">Cora</tp:taxon-name-part> <tp:taxon-name-part taxon-name-part-type="species" reg="arcabucana">arcabucana</tp:taxon-name-part></tp:taxon-name></italic> were characterised by aeruginous-green lobes without concentric colour zonation, with thin, involute, greenish-grey margins when fresh, with scattered surface hairs and scattered, dark, marginal soredia, as well as an adnate-confluent and emarginate hymenophore.</p><p><italic><tp:taxon-name><tp:taxon-name-part taxon-name-part-type="genus" reg="Cora">Cora</tp:taxon-name-part> <tp:taxon-name-part taxon-name-part-type="species" reg="arcabucana">arcabucana</tp:taxon-name-part></tp:taxon-name></italic> is morphologically related to <italic><tp:taxon-name><tp:taxon-name-part taxon-name-part-type="genus" reg="Cora">C.</tp:taxon-name-part> <tp:taxon-name-part taxon-name-part-type="species" reg="davidia">davidia</tp:taxon-name-part></tp:taxon-name></italic> B.Moncada, L.Y.Vargas &amp; Lücking with which it shares the epiphytic growth habit and the adnate-confluent hymenophore, as well as the numerous papillae developed on the lower surface (see <xref ref-type="bibr" rid="B29">Lücking et al. 2014c</xref>). According to <xref ref-type="bibr" rid="B32">Lücking et al. (2017)</xref><italic><tp:taxon-name><tp:taxon-name-part taxon-name-part-type="genus" reg="Cora">C.</tp:taxon-name-part> <tp:taxon-name-part taxon-name-part-type="species" reg="davidia">davidia</tp:taxon-name-part></tp:taxon-name></italic> is a medium-sized, epiphytic species characterised by marginal soredia, with adnate confluent, emarginate hymenophore; meanwhile thallus of <italic><tp:taxon-name><tp:taxon-name-part taxon-name-part-type="genus" reg="Cora">C.</tp:taxon-name-part> <tp:taxon-name-part taxon-name-part-type="species" reg="arcabucana">arcabucana</tp:taxon-name-part></tp:taxon-name></italic> produces sparse soredia, the surface is thinly pilose, and the papillae are narrower and more branched; in addition, the habitat ecology is different, with <italic><tp:taxon-name><tp:taxon-name-part taxon-name-part-type="genus" reg="Cora">C.</tp:taxon-name-part> <tp:taxon-name-part taxon-name-part-type="species" reg="davidia">davidia</tp:taxon-name-part></tp:taxon-name></italic> being known only from paramo whereas <italic><tp:taxon-name><tp:taxon-name-part taxon-name-part-type="genus" reg="Cora">C.</tp:taxon-name-part> <tp:taxon-name-part taxon-name-part-type="species" reg="arcabucana">arcabucana</tp:taxon-name-part></tp:taxon-name></italic> is a montane forest species. Another similar, closely related species is <italic><tp:taxon-name><tp:taxon-name-part taxon-name-part-type="genus" reg="Cora">C.</tp:taxon-name-part> <tp:taxon-name-part taxon-name-part-type="species" reg="garagoa">garagoa</tp:taxon-name-part></tp:taxon-name></italic> Simijaca, B.Moncada &amp; Lücking, which is slightly larger than <italic><tp:taxon-name><tp:taxon-name-part taxon-name-part-type="genus" reg="Cora">C.</tp:taxon-name-part> <tp:taxon-name-part taxon-name-part-type="species" reg="arcabucana">arcabucana</tp:taxon-name-part></tp:taxon-name></italic> and lacks soredia. Nevertheless, they are phylogenetically and ecologically different (<xref ref-type="bibr" rid="B32">Lücking et al. 2017</xref> and this study).</p><p>According to <xref ref-type="bibr" rid="B32">Lücking et al. (2017)</xref> both <italic><tp:taxon-name><tp:taxon-name-part taxon-name-part-type="genus" reg="Cora">Cora</tp:taxon-name-part> <tp:taxon-name-part taxon-name-part-type="species" reg="arcabucana">arcabucana</tp:taxon-name-part></tp:taxon-name></italic> and the other mentioned species belong to the <italic><tp:taxon-name><tp:taxon-name-part taxon-name-part-type="genus" reg="Cora">C.</tp:taxon-name-part> <tp:taxon-name-part taxon-name-part-type="species" reg="byssoidea">byssoidea</tp:taxon-name-part></tp:taxon-name></italic> clade represented by e.g., <italic><tp:taxon-name><tp:taxon-name-part taxon-name-part-type="genus" reg="Cora">C.</tp:taxon-name-part> <tp:taxon-name-part taxon-name-part-type="species" reg="byssoidea">byssoidea</tp:taxon-name-part></tp:taxon-name></italic> Lücking &amp; B. Moncada, <italic><tp:taxon-name><tp:taxon-name-part taxon-name-part-type="genus" reg="Cora">C.</tp:taxon-name-part> <tp:taxon-name-part taxon-name-part-type="species" reg="dalehana">dalehana</tp:taxon-name-part></tp:taxon-name></italic> B. Moncada, Madriñán &amp; Lücking, <italic><tp:taxon-name><tp:taxon-name-part taxon-name-part-type="genus" reg="Cora">C.</tp:taxon-name-part> <tp:taxon-name-part taxon-name-part-type="species" reg="putumayensis">putumayensis</tp:taxon-name-part></tp:taxon-name></italic> L.J.Arias, B. Moncada &amp; Lücking, <italic><tp:taxon-name><tp:taxon-name-part taxon-name-part-type="genus" reg="Cora">C.</tp:taxon-name-part> <tp:taxon-name-part taxon-name-part-type="species" reg="davibogotana">davibogotana</tp:taxon-name-part></tp:taxon-name></italic> Lücking, B. Moncada &amp; Coca, and others,which is a group of species with a hymenophore forming rounded, adnate patches resembling the ascomata of the lichenized genus <italic><tp:taxon-name><tp:taxon-name-part taxon-name-part-type="genus" reg="Myriostigma">Myriostigma</tp:taxon-name-part></tp:taxon-name></italic>.</p></tp:treatment-sec><ref-list><ref id="B32"><mixed-citation xmlns:xlink="http://www.w3.org/1999/xlink" xlink:type="simple"><person-group><name name-style="western"><surname>Lücking</surname><given-names>R</given-names></name><name name-style="western"><surname>Dal Forno</surname><given-names>M</given-names></name><name name-style="western"><surname>Moncada</surname><given-names>B</given-names></name><name name-style="western"><surname>Coca</surname><given-names>LF</given-names></name><name name-style="western"><surname>Vargas-Mendoza</surname><given-names>Y</given-names></name><name name-style="western"><surname>Aptroot</surname><given-names>A</given-names></name><name name-style="western"><surname>Arias</surname><given-names>LJ</given-names></name><name name-style="western"><surname>Besal</surname><given-names>B</given-names></name><name name-style="western"><surname>Bungartz</surname><given-names>F</given-names></name><name name-style="western"><surname>Cabrera-Amaya</surname><given-names>DM</given-names></name><name name-style="western"><surname>Cáceres</surname><given-names>MES</given-names></name><name name-style="western"><surname>Chaves</surname><given-names>JL</given-names></name><name name-style="western"><surname>Eliasaro</surname><given-names>S</given-names></name><name name-style="western"><surname>Gutiérrez</surname><given-names>MC</given-names></name><name name-style="western"><surname>Hernández-M</surname><given-names>JE</given-names></name><name name-style="western"><surname>Herrera-Campos</surname><given-names>MA</given-names></name><name name-style="western"><surname>Holgado-Rojas</surname><given-names>ME</given-names></name><name name-style="western"><surname>Jonitz</surname><given-names>H</given-names></name><name name-style="western"><surname>Kukwa</surname><given-names>M</given-names></name><name name-style="western"><surname>Lucheta</surname><given-names>F</given-names></name><name name-style="western"><surname>Madriñán</surname><given-names>S</given-names></name><name name-style="western"><surname>Marcelli</surname><given-names>MP</given-names></name><name name-style="western"><surname>Martins</surname><given-names>SMA</given-names></name><name name-style="western"><surname>Mercado-Díaz</surname><given-names>JA</given-names></name><name name-style="western"><surname>Molina</surname><given-names>JA</given-names></name><name name-style="western"><surname>Morales</surname><given-names>EA</given-names></name><name name-style="western"><surname>Nelson</surname><given-names>PR</given-names></name><name name-style="western"><surname>Nugra</surname><given-names>F</given-names></name><name name-style="western"><surname>Ortega</surname><given-names>F</given-names></name><name name-style="western"><surname>Paredes</surname><given-names>T</given-names></name><name name-style="western"><surname>Patiño</surname><given-names>AL</given-names></name><name name-style="western"><surname>Peláez-Pulido</surname><given-names>RN</given-names></name><name name-style="western"><surname>Pérez-Pérez</surname><given-names>RE</given-names></name><name name-style="western"><surname>Perlmutter</surname><given-names>GB</given-names></name><name name-style="western"><surname>Rivas-Plata</surname><given-names>ME</given-names></name><name name-style="western"><surname>Robayo</surname><given-names>J</given-names></name><name name-style="western"><surname>Rodríguez</surname><given-names>C</given-names></name><name name-style="western"><surname>Simijaca</surname><given-names>DF</given-names></name><name name-style="western"><surname>Soto-Medina</surname><given-names>E</given-names></name><name name-style="western"><surname>Spielmann</surname><given-names>AA</given-names></name><name name-style="western"><surname>Suárez-Corredor</surname><given-names>A</given-names></name><name name-style="western"><surname>Torres</surname><given-names>JM</given-names></name><name name-style="western"><surname>Vargas</surname><given-names>CA</given-names></name><name name-style="western"><surname>Yánez-Ayabaca</surname><given-names>A</given-names></name><name name-style="western"><surname>Weerakoon</surname><given-names>G</given-names></name><name name-style="western"><surname>Wilk</surname><given-names>K</given-names></name><name name-style="western"><surname>Celis-Pacheco</surname><given-names>M</given-names></name><name name-style="western"><surname>Diazgranados</surname><given-names>M</given-names></name><name name-style="western"><surname>Brokamp</surname><given-names>G</given-names></name><name name-style="western"><surname>Borsch</surname><given-names>T</given-names></name><name name-style="western"><surname>Gillevet</surname><given-names>PM</given-names></name><name name-style="western"><surname>Sikaroodi</surname><given-names>M</given-names></name><name name-style="western"><surname>Lawrey</surname><given-names>JD</given-names></name></person-group> (<year>2017</year>) <article-title>Turbo-taxonomy to assemble a megadiverse lichen genus: seventy new species of <italic><tp:taxon-name><tp:taxon-name-part taxon-name-part-type="genus">Cora</tp:taxon-name-part></tp:taxon-name></italic> (<tp:taxon-name><tp:taxon-name-part taxon-name-part-type="phylum">Basidiomycota</tp:taxon-name-part></tp:taxon-name>: <tp:taxon-name><tp:taxon-name-part taxon-name-part-type="order">Agaricales</tp:taxon-name-part></tp:taxon-name>: <tp:taxon-name><tp:taxon-name-part taxon-name-part-type="family">Hygrophoraceae</tp:taxon-name-part></tp:taxon-name>), honouring David Leslie Hawksworth’s seventieth birthday.</article-title><source>Fungal Diversity</source><volume>84</volume>(<issue>1</issue>): <fpage>139</fpage>–<lpage>207</lpage>. <ext-link xlink:href="10.1007/s13225-016-0374-9" ext-link-type="doi" xlink:type="simple">https://doi.org/10.1007/s13225-016-0374-9</ext-link></mixed-citation></ref><ref id="B29"><mixed-citation xmlns:xlink="http://www.w3.org/1999/xlink" xlink:type="simple"><person-group><name name-style="western"><surname>Lücking</surname><given-names>R</given-names></name><name name-style="western"><surname>Dal-Forno</surname><given-names>M</given-names></name><name name-style="western"><surname>Sikaroodi</surname><given-names>M</given-names></name><name name-style="western"><surname>Gillevet</surname><given-names>PM</given-names></name><name name-style="western"><surname>Bungartz</surname><given-names>F</given-names></name><name name-style="western"><surname>Moncada</surname><given-names>B</given-names></name><name name-style="western"><surname>Yánez</surname><given-names>A</given-names></name><name name-style="western"><surname>Chaves</surname><given-names>JL</given-names></name><name name-style="western"><surname>Coca</surname><given-names>LF</given-names></name><name name-style="western"><surname>Lawrey</surname><given-names>JD</given-names></name></person-group> (<year>2014c</year>) <article-title>A single macrolichen constitutes hundreds of unrecognized species.</article-title><source>Proceedings of the National Academy of Sciences of the United States of America</source><volume>111</volume>(<issue>30</issue>): <fpage>11091</fpage>–<lpage>11096</lpage>. <ext-link xlink:href="10.1073/pnas.1403517111" ext-link-type="doi" xlink:type="simple">https://doi.org/10.1073/pnas.1403517111</ext-link></mixed-citation></ref></ref-list></tp:taxon-treatment>
