# Supplementary material for: ﻿Two new species of Cora (lichenized Basidiomycota, Lichenomphaliaceae) and additional records from Bolivia
Source: MycoKeys. 2025 Dec 2;126:1–18. doi: 10.3897/mycokeys.126.165395 (PMC12690375; doi:10.3897/mycokeys.126.165395)
Supplement: XML Treatment for Cora cuzcoensis [file mycokeys.126.165395-treatment4.xml]

<!DOCTYPE tp:taxon-treatment
  PUBLIC "-//TaxonX//DTD Taxonomic Treatment Publishing DTD v0 20100105//EN" "tax-treatment-NSO.dtd">
<tp:taxon-treatment xmlns:tp="http://www.plazi.org/taxpub"><tp:treatment-meta><kwd-group><label>Taxon classification</label><kwd>
                  <named-content content-type="kingdom">Fungi</named-content>
                </kwd><kwd>
                  <named-content content-type="order">Agaricales</named-content>
                </kwd><kwd>
                  <named-content content-type="family">Lichenomphaliaceae</named-content>
                </kwd></kwd-group><mixed-citation publication-type="journal"><person-group><name><surname>Oset</surname><given-names>Magdalena</given-names></name><name><surname>Flakus</surname><given-names>Adam</given-names></name><name><surname>Guzow-Krzemińska</surname><given-names>Beata</given-names></name></person-group><article-title>﻿Two new species of <italic><tp:taxon-name><tp:taxon-name-part taxon-name-part-type="genus" reg="Cora">Cora</tp:taxon-name-part></tp:taxon-name></italic> (lichenized <tp:taxon-name><tp:taxon-name-part taxon-name-part-type="phylum">Basidiomycota</tp:taxon-name-part></tp:taxon-name>, <tp:taxon-name><tp:taxon-name-part taxon-name-part-type="family">Lichenomphaliaceae</tp:taxon-name-part></tp:taxon-name>) and additional records from Bolivia</article-title><source>MycoKeys</source><day>02</day><month>12</month><year>2025</year><volume>126</volume><fpage>1</fpage><lpage>18</lpage><pub-id pub-id-type="doi">10.3897/mycokeys.126.165395</pub-id></mixed-citation></tp:treatment-meta><tp:nomenclature><label>﻿</label><tp:taxon-name><object-id xmlns:xlink="http://www.w3.org/1999/xlink" content-type="arpha" xlink:type="simple">0902A02A-F0E9-5078-9DE7-2B4A7695E9C5</object-id>
                <tp:taxon-name-part taxon-name-part-type="genus" reg="Cora">Cora</tp:taxon-name-part>
                <tp:taxon-name-part taxon-name-part-type="species" reg="cuzcoensis">cuzcoensis</tp:taxon-name-part>
              </tp:taxon-name><tp:taxon-authority>Holgado, Rivas Plata &amp; Perlmutter, Fungal Diversity 84: 166 (2017)</tp:taxon-authority></tp:nomenclature><tp:treatment-sec sec-type="description" id="SECID0EQBBG"><title>Description.</title><p>For the characteristics of the species, see <xref ref-type="bibr" rid="B32">Lücking et al. (2017)</xref>.</p></tp:treatment-sec><tp:treatment-sec sec-type="habitat" id="SECID0E1BBG"><title>Habitat and distribution.</title><p>Until now <italic><tp:taxon-name><tp:taxon-name-part taxon-name-part-type="genus" reg="Cora">Cora</tp:taxon-name-part> <tp:taxon-name-part taxon-name-part-type="species" reg="cuzcoensis">cuzcoensis</tp:taxon-name-part></tp:taxon-name></italic> was only known from the type locality near Machu Picchu in Peru, growing on the ground in the highly disturbed subandine rain forest, at an altitude of 3,500 m (<xref ref-type="bibr" rid="B32">Lücking et al. 2017</xref>). The record of <italic><tp:taxon-name><tp:taxon-name-part taxon-name-part-type="genus" reg="Cora">C.</tp:taxon-name-part> <tp:taxon-name-part taxon-name-part-type="species" reg="cuzcoensis">cuzcoensis</tp:taxon-name-part></tp:taxon-name></italic> given here is the first from Bolivia. Specimens were found at elevation 3545 m in open anthropogenic area. The specimen was found on soil.</p></tp:treatment-sec><tp:treatment-sec sec-type="material" id="SECID0E1CBG"><title>Specimens examined.</title><p>Bolivia • Dept. La Paz; Prov. La Paz, Prov. Larecaja, Jocollone village, Paramo Yungeño, <named-content xmlns:xlink="http://www.w3.org/1999/xlink" content-type="dwc:verbatimCoordinates" xlink:type="simple"><named-content content-type="geo-json" specific-use="{&#34;type&#34;:&#34;Point&#34;,&#34;coordinates&#34;:[-68.689167,-15.626389]}" id="NCID0EDDBG" xlink:type="simple">15°37'35"S, 68°41'21"W,</named-content></named-content> elev. 3545 m, open anthropogenic area, on terricolous, 14 May 2011, A. Flakus 20419 &amp; O. Plata (KRAM L-66937; LPB).</p></tp:treatment-sec><tp:treatment-sec sec-type="notes" id="SECID0EIDBG"><title>Notes.</title><p>According to <xref ref-type="bibr" rid="B32">Lücking et al. (2017)</xref><italic><tp:taxon-name><tp:taxon-name-part taxon-name-part-type="genus" reg="Cora">Cora</tp:taxon-name-part> <tp:taxon-name-part taxon-name-part-type="species" reg="cuzcoensis">cuzcoensis</tp:taxon-name-part></tp:taxon-name></italic> is a terrestrial species characterised by rather dark, olive-green lobes. Meanwhile, the thallus of the examined specimen was dark in the center and grey to greyish-white at the edge of the thallus. The most similar species is <italic><tp:taxon-name><tp:taxon-name-part taxon-name-part-type="genus" reg="Cora">C.</tp:taxon-name-part> <tp:taxon-name-part taxon-name-part-type="species" reg="caliginosa">caliginosa</tp:taxon-name-part></tp:taxon-name></italic> Holgado, Rivas Plata &amp; Perlmutter from the same habitat, which differs in the dark olive-grey lobes without greenish tinge and the thicker thallus. Both species are not phylogenetically closely related (<xref ref-type="bibr" rid="B32">Lücking et al. 2017</xref>).</p></tp:treatment-sec><ref-list><ref id="B32"><mixed-citation xmlns:xlink="http://www.w3.org/1999/xlink" xlink:type="simple"><person-group><name name-style="western"><surname>Lücking</surname><given-names>R</given-names></name><name name-style="western"><surname>Dal Forno</surname><given-names>M</given-names></name><name name-style="western"><surname>Moncada</surname><given-names>B</given-names></name><name name-style="western"><surname>Coca</surname><given-names>LF</given-names></name><name name-style="western"><surname>Vargas-Mendoza</surname><given-names>Y</given-names></name><name name-style="western"><surname>Aptroot</surname><given-names>A</given-names></name><name name-style="western"><surname>Arias</surname><given-names>LJ</given-names></name><name name-style="western"><surname>Besal</surname><given-names>B</given-names></name><name name-style="western"><surname>Bungartz</surname><given-names>F</given-names></name><name name-style="western"><surname>Cabrera-Amaya</surname><given-names>DM</given-names></name><name name-style="western"><surname>Cáceres</surname><given-names>MES</given-names></name><name name-style="western"><surname>Chaves</surname><given-names>JL</given-names></name><name name-style="western"><surname>Eliasaro</surname><given-names>S</given-names></name><name name-style="western"><surname>Gutiérrez</surname><given-names>MC</given-names></name><name name-style="western"><surname>Hernández-M</surname><given-names>JE</given-names></name><name name-style="western"><surname>Herrera-Campos</surname><given-names>MA</given-names></name><name name-style="western"><surname>Holgado-Rojas</surname><given-names>ME</given-names></name><name name-style="western"><surname>Jonitz</surname><given-names>H</given-names></name><name name-style="western"><surname>Kukwa</surname><given-names>M</given-names></name><name name-style="western"><surname>Lucheta</surname><given-names>F</given-names></name><name name-style="western"><surname>Madriñán</surname><given-names>S</given-names></name><name name-style="western"><surname>Marcelli</surname><given-names>MP</given-names></name><name name-style="western"><surname>Martins</surname><given-names>SMA</given-names></name><name name-style="western"><surname>Mercado-Díaz</surname><given-names>JA</given-names></name><name name-style="western"><surname>Molina</surname><given-names>JA</given-names></name><name name-style="western"><surname>Morales</surname><given-names>EA</given-names></name><name name-style="western"><surname>Nelson</surname><given-names>PR</given-names></name><name name-style="western"><surname>Nugra</surname><given-names>F</given-names></name><name name-style="western"><surname>Ortega</surname><given-names>F</given-names></name><name name-style="western"><surname>Paredes</surname><given-names>T</given-names></name><name name-style="western"><surname>Patiño</surname><given-names>AL</given-names></name><name name-style="western"><surname>Peláez-Pulido</surname><given-names>RN</given-names></name><name name-style="western"><surname>Pérez-Pérez</surname><given-names>RE</given-names></name><name name-style="western"><surname>Perlmutter</surname><given-names>GB</given-names></name><name name-style="western"><surname>Rivas-Plata</surname><given-names>ME</given-names></name><name name-style="western"><surname>Robayo</surname><given-names>J</given-names></name><name name-style="western"><surname>Rodríguez</surname><given-names>C</given-names></name><name name-style="western"><surname>Simijaca</surname><given-names>DF</given-names></name><name name-style="western"><surname>Soto-Medina</surname><given-names>E</given-names></name><name name-style="western"><surname>Spielmann</surname><given-names>AA</given-names></name><name name-style="western"><surname>Suárez-Corredor</surname><given-names>A</given-names></name><name name-style="western"><surname>Torres</surname><given-names>JM</given-names></name><name name-style="western"><surname>Vargas</surname><given-names>CA</given-names></name><name name-style="western"><surname>Yánez-Ayabaca</surname><given-names>A</given-names></name><name name-style="western"><surname>Weerakoon</surname><given-names>G</given-names></name><name name-style="western"><surname>Wilk</surname><given-names>K</given-names></name><name name-style="western"><surname>Celis-Pacheco</surname><given-names>M</given-names></name><name name-style="western"><surname>Diazgranados</surname><given-names>M</given-names></name><name name-style="western"><surname>Brokamp</surname><given-names>G</given-names></name><name name-style="western"><surname>Borsch</surname><given-names>T</given-names></name><name name-style="western"><surname>Gillevet</surname><given-names>PM</given-names></name><name name-style="western"><surname>Sikaroodi</surname><given-names>M</given-names></name><name name-style="western"><surname>Lawrey</surname><given-names>JD</given-names></name></person-group> (<year>2017</year>) <article-title>Turbo-taxonomy to assemble a megadiverse lichen genus: seventy new species of <italic><tp:taxon-name><tp:taxon-name-part taxon-name-part-type="genus">Cora</tp:taxon-name-part></tp:taxon-name></italic> (<tp:taxon-name><tp:taxon-name-part taxon-name-part-type="phylum">Basidiomycota</tp:taxon-name-part></tp:taxon-name>: <tp:taxon-name><tp:taxon-name-part taxon-name-part-type="order">Agaricales</tp:taxon-name-part></tp:taxon-name>: <tp:taxon-name><tp:taxon-name-part taxon-name-part-type="family">Hygrophoraceae</tp:taxon-name-part></tp:taxon-name>), honouring David Leslie Hawksworth’s seventieth birthday.</article-title><source>Fungal Diversity</source><volume>84</volume>(<issue>1</issue>): <fpage>139</fpage>–<lpage>207</lpage>. <ext-link xlink:href="10.1007/s13225-016-0374-9" ext-link-type="doi" xlink:type="simple">https://doi.org/10.1007/s13225-016-0374-9</ext-link></mixed-citation></ref></ref-list></tp:taxon-treatment>
