# Supplementary material for: ﻿Two new species of Cora (lichenized Basidiomycota, Lichenomphaliaceae) and additional records from Bolivia
Source: MycoKeys. 2025 Dec 2;126:1–18. doi: 10.3897/mycokeys.126.165395 (PMC12690375; doi:10.3897/mycokeys.126.165395)
Supplement: XML Treatment for Cora undulata [file mycokeys.126.165395-treatment5.xml]

<!DOCTYPE tp:taxon-treatment
  PUBLIC "-//TaxonX//DTD Taxonomic Treatment Publishing DTD v0 20100105//EN" "tax-treatment-NSO.dtd">
<tp:taxon-treatment xmlns:tp="http://www.plazi.org/taxpub"><tp:treatment-meta><kwd-group><label>Taxon classification</label><kwd>
                  <named-content content-type="kingdom">Fungi</named-content>
                </kwd><kwd>
                  <named-content content-type="order">Agaricales</named-content>
                </kwd><kwd>
                  <named-content content-type="family">Lichenomphaliaceae</named-content>
                </kwd></kwd-group><mixed-citation publication-type="journal"><person-group><name><surname>Oset</surname><given-names>Magdalena</given-names></name><name><surname>Flakus</surname><given-names>Adam</given-names></name><name><surname>Guzow-Krzemińska</surname><given-names>Beata</given-names></name></person-group><article-title>﻿Two new species of <italic><tp:taxon-name><tp:taxon-name-part taxon-name-part-type="genus" reg="Cora">Cora</tp:taxon-name-part></tp:taxon-name></italic> (lichenized <tp:taxon-name><tp:taxon-name-part taxon-name-part-type="phylum">Basidiomycota</tp:taxon-name-part></tp:taxon-name>, <tp:taxon-name><tp:taxon-name-part taxon-name-part-type="family">Lichenomphaliaceae</tp:taxon-name-part></tp:taxon-name>) and additional records from Bolivia</article-title><source>MycoKeys</source><day>02</day><month>12</month><year>2025</year><volume>126</volume><fpage>1</fpage><lpage>18</lpage><pub-id pub-id-type="doi">10.3897/mycokeys.126.165395</pub-id></mixed-citation></tp:treatment-meta><tp:nomenclature><label>﻿</label><tp:taxon-name><object-id xmlns:xlink="http://www.w3.org/1999/xlink" content-type="arpha" xlink:type="simple">7B29435D-D525-5226-8509-B74CC4536EA9</object-id>
                <tp:taxon-name-part taxon-name-part-type="genus" reg="Cora">Cora</tp:taxon-name-part>
                <tp:taxon-name-part taxon-name-part-type="species" reg="undulata">undulata</tp:taxon-name-part>
              </tp:taxon-name><tp:taxon-authority>L. Vargas, Moncada &amp; Lücking, The Bryologist 117 (4): 374 (2014)</tp:taxon-authority></tp:nomenclature><tp:treatment-sec sec-type="description" id="SECID0EQFBG"><title>Description.</title><p>For the characteristic of the species, see <xref ref-type="bibr" rid="B51">Vargas et al. (2014)</xref>.</p></tp:treatment-sec><tp:treatment-sec sec-type="habitat" id="SECID0E1FBG"><title>Habitat and distribution.</title><p>Until now <italic><tp:taxon-name><tp:taxon-name-part taxon-name-part-type="genus" reg="Cora">Cora</tp:taxon-name-part> <tp:taxon-name-part taxon-name-part-type="species" reg="undulata">undulata</tp:taxon-name-part></tp:taxon-name></italic> was only known from the type locality in Colombia growing on rocks and associated with bryophytes in more or less exposed microhabitats (<xref ref-type="bibr" rid="B51">Vargas et al. 2014</xref>). The record of <italic><tp:taxon-name><tp:taxon-name-part taxon-name-part-type="genus" reg="Cora">C.</tp:taxon-name-part> <tp:taxon-name-part taxon-name-part-type="species" reg="undulata">undulata</tp:taxon-name-part></tp:taxon-name></italic> given here is the first from Bolivia. Specimens were found at an elevation of 544 m in the Sub-Andean Yungas forest.</p></tp:treatment-sec><tp:treatment-sec sec-type="material" id="SECID0E1GBG"><title>Specimens examined.</title><p>Bolivia • Dept. Cochabamba; Prov. Chapare, Parque Nacional Carrasco, Camino de las Nubes near Guacharos, <named-content xmlns:xlink="http://www.w3.org/1999/xlink" content-type="dwc:verbatimCoordinates" xlink:type="simple"><named-content content-type="geo-json" specific-use="{&#34;type&#34;:&#34;Point&#34;,&#34;coordinates&#34;:[-65.486667,-17.085000]}" id="NCID0EDHBG" xlink:type="simple">17°05'06"S, 65°29'12"W</named-content></named-content>, elev. 544 m, Sub-Andean Yungas forest, July 2009, P. Rodriguez 3621 (KRAM; LPB).</p></tp:treatment-sec><tp:treatment-sec sec-type="notes" id="SECID0EIHBG"><title>Notes.</title><p>The examined specimen of <italic><tp:taxon-name><tp:taxon-name-part taxon-name-part-type="genus" reg="Cora">Cora</tp:taxon-name-part> <tp:taxon-name-part taxon-name-part-type="species" reg="undulata">undulata</tp:taxon-name-part></tp:taxon-name></italic> has foliose thallus smaller (up to 7.5 cm diam.) than specimens from Colombia (up to 9 cm diam.). Upper surface is dark olive-green when fresh, but when dried greyish white, with fine but distinct concentric ridges, glabrous. The species is morphologically close to <italic><tp:taxon-name><tp:taxon-name-part taxon-name-part-type="genus" reg="Cora">C.</tp:taxon-name-part> <tp:taxon-name-part taxon-name-part-type="species" reg="ciferrii">ciferrii</tp:taxon-name-part></tp:taxon-name></italic> (Tomas.) Lücking, A. Grall &amp; Thüs. It is characterised by an undulated surface and the hymenophore forming larger, more irregular patches that often become confluent (<xref ref-type="bibr" rid="B27">Lücking et al. 2014a</xref>). In comparison, <italic><tp:taxon-name><tp:taxon-name-part taxon-name-part-type="genus" reg="Cora">C.</tp:taxon-name-part> <tp:taxon-name-part taxon-name-part-type="species" reg="undulata">undulata</tp:taxon-name-part></tp:taxon-name></italic> forms smaller lobes with dark olive-green colour when fresh and is saxicolous (<xref ref-type="bibr" rid="B51">Vargas et al. 2014</xref>).</p></tp:treatment-sec><ref-list><ref id="B51"><mixed-citation xmlns:xlink="http://www.w3.org/1999/xlink" xlink:type="simple"><person-group><name name-style="western"><surname>Vargas</surname><given-names>LY</given-names></name><name name-style="western"><surname>Moncada</surname><given-names>B</given-names></name><name name-style="western"><surname>Lücking</surname><given-names>R</given-names></name></person-group> (<year>2014</year>) <article-title>Five new species of <italic><tp:taxon-name><tp:taxon-name-part taxon-name-part-type="genus">Cora</tp:taxon-name-part></tp:taxon-name></italic> and <italic><tp:taxon-name><tp:taxon-name-part taxon-name-part-type="genus">Dictyonema</tp:taxon-name-part></tp:taxon-name></italic> (<tp:taxon-name><tp:taxon-name-part taxon-name-part-type="phylum">Basidiomycota</tp:taxon-name-part></tp:taxon-name>: <tp:taxon-name><tp:taxon-name-part taxon-name-part-type="family">Hygrophoraceae</tp:taxon-name-part></tp:taxon-name>) from Colombia: chipping away at cataloging hundreds of unrecognized taxa.</article-title><source>The Bryologist</source><volume>117</volume>(<issue>4</issue>): <fpage>368</fpage>–<lpage>378</lpage>. <ext-link xlink:href="10.1639/0007-2745-117.4.368" ext-link-type="doi" xlink:type="simple">https://doi.org/10.1639/0007-2745-117.4.368</ext-link></mixed-citation></ref><ref id="B27"><mixed-citation xmlns:xlink="http://www.w3.org/1999/xlink" xlink:type="simple"><person-group><name name-style="western"><surname>Lücking</surname><given-names>R</given-names></name><name name-style="western"><surname>Grall</surname><given-names>A</given-names></name><name name-style="western"><surname>Thüs</surname><given-names>H</given-names></name></person-group> (<year>2014a</year>) <article-title>Typification of <italic><tp:taxon-name><tp:taxon-name-part taxon-name-part-type="genus">Thelephora</tp:taxon-name-part> <tp:taxon-name-part taxon-name-part-type="species">pavonia</tp:taxon-name-part></tp:taxon-name></italic> Sw. and reinstatement of <italic><tp:taxon-name><tp:taxon-name-part taxon-name-part-type="genus">Cora</tp:taxon-name-part> <tp:taxon-name-part taxon-name-part-type="species">ciferrii</tp:taxon-name-part></tp:taxon-name></italic> (Tomas.) comb. nov.</article-title><source>Lichenologist (London, England)</source><volume>46</volume>(<issue>6</issue>): <fpage>825</fpage>–<lpage>828</lpage>. <ext-link xlink:href="10.1017/S0024282914000401" ext-link-type="doi" xlink:type="simple">https://doi.org/10.1017/S0024282914000401</ext-link></mixed-citation></ref></ref-list></tp:taxon-treatment>
