# Supplementary material for: ﻿Two new species of Cora (lichenized Basidiomycota, Lichenomphaliaceae) and additional records from Bolivia
Source: MycoKeys. 2025 Dec 2;126:1–18. doi: 10.3897/mycokeys.126.165395 (PMC12690375; doi:10.3897/mycokeys.126.165395)
Supplement: XML Treatment for Cora aspera [file mycokeys.126.165395-treatment6.xml]

<!DOCTYPE tp:taxon-treatment
  PUBLIC "-//TaxonX//DTD Taxonomic Treatment Publishing DTD v0 20100105//EN" "tax-treatment-NSO.dtd">
<tp:taxon-treatment xmlns:tp="http://www.plazi.org/taxpub"><tp:treatment-meta><kwd-group><label>Taxon classification</label><kwd>
                  <named-content content-type="kingdom">Fungi</named-content>
                </kwd><kwd>
                  <named-content content-type="order">Agaricales</named-content>
                </kwd><kwd>
                  <named-content content-type="family">Lichenomphaliaceae</named-content>
                </kwd></kwd-group><mixed-citation publication-type="journal"><person-group><name><surname>Oset</surname><given-names>Magdalena</given-names></name><name><surname>Flakus</surname><given-names>Adam</given-names></name><name><surname>Guzow-Krzemińska</surname><given-names>Beata</given-names></name></person-group><article-title>﻿Two new species of <italic><tp:taxon-name><tp:taxon-name-part taxon-name-part-type="genus" reg="Cora">Cora</tp:taxon-name-part></tp:taxon-name></italic> (lichenized <tp:taxon-name><tp:taxon-name-part taxon-name-part-type="phylum">Basidiomycota</tp:taxon-name-part></tp:taxon-name>, <tp:taxon-name><tp:taxon-name-part taxon-name-part-type="family">Lichenomphaliaceae</tp:taxon-name-part></tp:taxon-name>) and additional records from Bolivia</article-title><source>MycoKeys</source><day>02</day><month>12</month><year>2025</year><volume>126</volume><fpage>1</fpage><lpage>18</lpage><pub-id pub-id-type="doi">10.3897/mycokeys.126.165395</pub-id></mixed-citation></tp:treatment-meta><tp:nomenclature><label>﻿</label><tp:taxon-name><object-id xmlns:xlink="http://www.w3.org/1999/xlink" content-type="arpha" xlink:type="simple">5F4111D9-ED98-5EE6-ADCB-A934823C8578</object-id>
                <tp:taxon-name-part taxon-name-part-type="genus" reg="Cora">Cora</tp:taxon-name-part>
                <tp:taxon-name-part taxon-name-part-type="species" reg="aspera">aspera</tp:taxon-name-part>
              </tp:taxon-name><tp:taxon-authority>Wilk, Lücking &amp; E. Morales, Phytotaxa 139 (1): 8 (2013)</tp:taxon-authority></tp:nomenclature><tp:treatment-sec sec-type="description" id="SECID0E6JBG"><title>Description.</title><p>For the characteristics of the species, see <xref ref-type="bibr" rid="B26">Lücking et al. (2013)</xref>.</p></tp:treatment-sec><tp:treatment-sec sec-type="habitat" id="SECID0EJKBG"><title>Habitat and distribution.</title><p><italic><tp:taxon-name><tp:taxon-name-part taxon-name-part-type="genus" reg="Cora">Cora</tp:taxon-name-part> <tp:taxon-name-part taxon-name-part-type="species" reg="aspera">aspera</tp:taxon-name-part></tp:taxon-name></italic> is known from several collections from Costa Rica, Colombia, Ecuador, Bolivia, and Peru. According to <xref ref-type="bibr" rid="B26">Lücking et al. (2013)</xref>, it appears to be a primarily epiphytic species, growing on twigs and branches of trees and shrubs in montane rain forest and paramo vegetation.</p><p>The species was recorded in Bolivia several times (<xref ref-type="bibr" rid="B26">Lücking et al. 2013</xref>; <xref ref-type="bibr" rid="B11">Flakus et al. 2014</xref>), however, only three records presented by <xref ref-type="bibr" rid="B26">Lücking et al. (2013)</xref>, were confirmed by nuITS rDNA sequences. The unsequenced records presented by <xref ref-type="bibr" rid="B11">Flakus et al. (2014)</xref> may belong to other species.</p></tp:treatment-sec><tp:treatment-sec sec-type="material" id="SECID0EQLBG"><title>Specimens examined.</title><p>Bolivia • Dept. Santa Cruz; Prov. Caballero, Siberia region near La Palma, <named-content xmlns:xlink="http://www.w3.org/1999/xlink" content-type="dwc:verbatimCoordinates" xlink:type="simple"><named-content content-type="geo-json" specific-use="{&#34;type&#34;:&#34;Point&#34;,&#34;coordinates&#34;:[-64.674444,-17.820000]}" id="NCID0EZLBG" xlink:type="simple">17°49'12"S, 64°40'28"W</named-content></named-content>, elev. 2582 m, the Yungas cloud forest, on trunk among liverworts, 13 Dec. 2004, A. Flakus 4705 (KRAM L-49626; LPB). • Prov. Manuel María Caballero, near Siberia, <named-content xmlns:xlink="http://www.w3.org/1999/xlink" content-type="dwc:verbatimCoordinates" xlink:type="simple"><named-content content-type="geo-json" specific-use="{&#34;type&#34;:&#34;Point&#34;,&#34;coordinates&#34;:[-64.705556,-17.843889]}" id="NCID0EBMBG" xlink:type="simple">17°50'38"S, 64°42'20"W</named-content></named-content>, elev. 2644 m, grazed Yungas cloud forest with a large amount of bryophytes near road, 7 Nov. 2016, A. Flakus 28025 (KRAM; LPB). • Monte Empalme near Siberia, <named-content xmlns:xlink="http://www.w3.org/1999/xlink" content-type="dwc:verbatimCoordinates" xlink:type="simple"><named-content content-type="geo-json" specific-use="{&#34;type&#34;:&#34;Point&#34;,&#34;coordinates&#34;:[-64.702500,-17.834722]}" id="NCID0EJMBG" xlink:type="simple">17°50'05"S, 64°42'09"W</named-content></named-content>, elev. 2439 m, partly grazed Yungas cloud forest near stream, 8 Nov. 2016, P. Rodriguez 3579 (KRAM; LPB). • Dept. Santa Cruz, Prov. Manuel María Caballero, East Cordillera, Siberia region near La Palma village, <named-content xmlns:xlink="http://www.w3.org/1999/xlink" content-type="dwc:verbatimCoordinates" xlink:type="simple"><named-content content-type="geo-json" specific-use="{&#34;type&#34;:&#34;Point&#34;,&#34;coordinates&#34;:[-64.674444,-17.820000]}" id="NCID0ERMBG" xlink:type="simple">17°49'12"S, 64°40'28"W</named-content></named-content>, elev. 2582 m, Yungas cloud forest, 12 Dec. 2004, A. Flakus 4591 (KRAM; LPB). • Prov. Franz Tamayo, PNANMI Madidi, below Keara Bajo, <named-content xmlns:xlink="http://www.w3.org/1999/xlink" content-type="dwc:verbatimCoordinates" xlink:type="simple"><named-content content-type="geo-json" specific-use="{&#34;type&#34;:&#34;Point&#34;,&#34;coordinates&#34;:[-69.069444,-14.696389]}" id="NCID0EZMBG" xlink:type="simple">14°41'47"S, 69°04'10"W</named-content></named-content>, elev. 3160 m, open area with shrubs and scattered trees, 18 Nov. 2014, A. Flakus 25280 (KRAM; LPB).</p></tp:treatment-sec><tp:treatment-sec sec-type="notes" id="SECID0E5MBG"><title>Notes.</title><p><italic><tp:taxon-name><tp:taxon-name-part taxon-name-part-type="genus" reg="Cora">Cora</tp:taxon-name-part> <tp:taxon-name-part taxon-name-part-type="species" reg="aspera">aspera</tp:taxon-name-part></tp:taxon-name></italic> is one of the several species growing typically as an epiphyte, and it is the largest and most common epiphytic species known in the genus. Together with <italic><tp:taxon-name><tp:taxon-name-part taxon-name-part-type="genus" reg="Cora">C.</tp:taxon-name-part> <tp:taxon-name-part taxon-name-part-type="species" reg="boleslia">boleslia</tp:taxon-name-part></tp:taxon-name></italic> Lücking, E. Morales &amp; Dal-Forno, <italic><tp:taxon-name><tp:taxon-name-part taxon-name-part-type="genus" reg="Cora">C.</tp:taxon-name-part> <tp:taxon-name-part taxon-name-part-type="species" reg="canari">canari</tp:taxon-name-part></tp:taxon-name></italic> Nugra, Dal-Forno &amp; Lücking, <italic><tp:taxon-name><tp:taxon-name-part taxon-name-part-type="genus" reg="Cora">C.</tp:taxon-name-part> <tp:taxon-name-part taxon-name-part-type="species" reg="corani">corani</tp:taxon-name-part></tp:taxon-name></italic> Lücking, E. Morales &amp; Dal-Forno, <italic><tp:taxon-name><tp:taxon-name-part taxon-name-part-type="genus" reg="Cora">C.</tp:taxon-name-part> <tp:taxon-name-part taxon-name-part-type="species" reg="dulcis">dulcis</tp:taxon-name-part></tp:taxon-name></italic> Moncada, Pérez-Pérez &amp; Lücking, <italic><tp:taxon-name><tp:taxon-name-part taxon-name-part-type="genus" reg="Cora">C.</tp:taxon-name-part> <tp:taxon-name-part taxon-name-part-type="species" reg="fimbriata">fimbriata</tp:taxon-name-part></tp:taxon-name></italic> L. Vargas, Moncada &amp; Lücking, and others, it makes up the <italic><tp:taxon-name><tp:taxon-name-part taxon-name-part-type="genus" reg="Cora">C.</tp:taxon-name-part> <tp:taxon-name-part taxon-name-part-type="species" reg="aspera">aspera</tp:taxon-name-part></tp:taxon-name></italic> clade, which includes mostly epiphytic taxa with more or less green thallus when fresh, frequently forming medullary papillae and growing mostly in montane forest (<xref ref-type="bibr" rid="B32">Lücking et al. 2017</xref>).</p><p>All examined specimens were characterised by foliose thallus, up to 9 cm across (bigger than previously noted) composed of 2–5 semicircular lobes per thallus; lobes 2–5 cm wide and 1–5.5 cm long, often branched and with short radial branching sutures, pale greenish grey with slight concentric color zonation when fresh, and with thin but distinct, involute, white to pale grey margins, becoming white to grey when dried.</p></tp:treatment-sec><ref-list><ref id="B26"><mixed-citation xmlns:xlink="http://www.w3.org/1999/xlink" xlink:type="simple"><person-group><name name-style="western"><surname>Lücking</surname><given-names>R</given-names></name><name name-style="western"><surname>Dal-Forno</surname><given-names>M</given-names></name><name name-style="western"><surname>Lawrey</surname><given-names>JD</given-names></name><name name-style="western"><surname>Bungartz</surname><given-names>F</given-names></name><name name-style="western"><surname>Rojas</surname><given-names>MEH</given-names></name><name name-style="western"><surname>Hernández</surname><given-names>MJE</given-names></name><name name-style="western"><surname>Marcelli</surname><given-names>MP</given-names></name><name name-style="western"><surname>Moncada</surname><given-names>B</given-names></name><name name-style="western"><surname>Morales</surname><given-names>EA</given-names></name><name name-style="western"><surname>Nelsen</surname><given-names>MP</given-names></name><name name-style="western"><surname>Paz</surname><given-names>E</given-names></name><name name-style="western"><surname>Salcedo</surname><given-names>L</given-names></name><name name-style="western"><surname>Spielmann</surname><given-names>AA</given-names></name><name name-style="western"><surname>Wilk</surname><given-names>K</given-names></name><name name-style="western"><surname>Will-Wolf</surname><given-names>S</given-names></name><name name-style="western"><surname>Yánez-Ayabaca</surname><given-names>A</given-names></name></person-group> (<year>2013</year>) <article-title>Ten new species of lichenized <tp:taxon-name><tp:taxon-name-part taxon-name-part-type="phylum">Basidiomycota</tp:taxon-name-part></tp:taxon-name> in the genera <italic><tp:taxon-name><tp:taxon-name-part taxon-name-part-type="genus">Dictyonema</tp:taxon-name-part></tp:taxon-name></italic> and <italic><tp:taxon-name><tp:taxon-name-part taxon-name-part-type="genus">Cora</tp:taxon-name-part></tp:taxon-name></italic> (<tp:taxon-name><tp:taxon-name-part taxon-name-part-type="order">Agaricales</tp:taxon-name-part></tp:taxon-name>: <tp:taxon-name><tp:taxon-name-part taxon-name-part-type="family">Hygrophoraceae</tp:taxon-name-part></tp:taxon-name>),with a key to all accepted genera and species in the <italic><tp:taxon-name><tp:taxon-name-part taxon-name-part-type="genus">Dictyonema</tp:taxon-name-part></tp:taxon-name></italic> clade.</article-title><source>Phytotaxa</source><volume>139</volume>(<issue>1</issue>): <fpage>1</fpage>–<lpage>38</lpage>. <ext-link xlink:href="10.11646/phytotaxa.139.1.1" ext-link-type="doi" xlink:type="simple">https://doi.org/10.11646/phytotaxa.139.1.1</ext-link></mixed-citation></ref><ref id="B11"><mixed-citation xmlns:xlink="http://www.w3.org/1999/xlink" xlink:type="simple"><person-group><name name-style="western"><surname>Flakus</surname><given-names>A</given-names></name><name name-style="western"><surname>Sipman</surname><given-names>HJM</given-names></name><name name-style="western"><surname>Rodriguez Flakus</surname><given-names>P</given-names></name><name name-style="western"><surname>Schiefelbein</surname><given-names>U</given-names></name><name name-style="western"><surname>Jabłońska</surname><given-names>A</given-names></name><name name-style="western"><surname>Oset</surname><given-names>M</given-names></name><name name-style="western"><surname>Kukwa</surname><given-names>M</given-names></name></person-group> (<year>2014</year>) <article-title>Contribution to the knowledge of the lichen biota of Bolivia. 6.</article-title><source>Polish Botanical Journal</source><volume>59</volume>(<issue>1</issue>): <fpage>63</fpage>–<lpage>83</lpage>. <ext-link xlink:href="10.2478/pbj-2014-0020" ext-link-type="doi" xlink:type="simple">https://doi.org/10.2478/pbj-2014-0020</ext-link></mixed-citation></ref><ref id="B32"><mixed-citation xmlns:xlink="http://www.w3.org/1999/xlink" xlink:type="simple"><person-group><name name-style="western"><surname>Lücking</surname><given-names>R</given-names></name><name name-style="western"><surname>Dal Forno</surname><given-names>M</given-names></name><name name-style="western"><surname>Moncada</surname><given-names>B</given-names></name><name name-style="western"><surname>Coca</surname><given-names>LF</given-names></name><name name-style="western"><surname>Vargas-Mendoza</surname><given-names>Y</given-names></name><name name-style="western"><surname>Aptroot</surname><given-names>A</given-names></name><name name-style="western"><surname>Arias</surname><given-names>LJ</given-names></name><name name-style="western"><surname>Besal</surname><given-names>B</given-names></name><name name-style="western"><surname>Bungartz</surname><given-names>F</given-names></name><name name-style="western"><surname>Cabrera-Amaya</surname><given-names>DM</given-names></name><name name-style="western"><surname>Cáceres</surname><given-names>MES</given-names></name><name name-style="western"><surname>Chaves</surname><given-names>JL</given-names></name><name name-style="western"><surname>Eliasaro</surname><given-names>S</given-names></name><name name-style="western"><surname>Gutiérrez</surname><given-names>MC</given-names></name><name name-style="western"><surname>Hernández-M</surname><given-names>JE</given-names></name><name name-style="western"><surname>Herrera-Campos</surname><given-names>MA</given-names></name><name name-style="western"><surname>Holgado-Rojas</surname><given-names>ME</given-names></name><name name-style="western"><surname>Jonitz</surname><given-names>H</given-names></name><name name-style="western"><surname>Kukwa</surname><given-names>M</given-names></name><name name-style="western"><surname>Lucheta</surname><given-names>F</given-names></name><name name-style="western"><surname>Madriñán</surname><given-names>S</given-names></name><name name-style="western"><surname>Marcelli</surname><given-names>MP</given-names></name><name name-style="western"><surname>Martins</surname><given-names>SMA</given-names></name><name name-style="western"><surname>Mercado-Díaz</surname><given-names>JA</given-names></name><name name-style="western"><surname>Molina</surname><given-names>JA</given-names></name><name name-style="western"><surname>Morales</surname><given-names>EA</given-names></name><name name-style="western"><surname>Nelson</surname><given-names>PR</given-names></name><name name-style="western"><surname>Nugra</surname><given-names>F</given-names></name><name name-style="western"><surname>Ortega</surname><given-names>F</given-names></name><name name-style="western"><surname>Paredes</surname><given-names>T</given-names></name><name name-style="western"><surname>Patiño</surname><given-names>AL</given-names></name><name name-style="western"><surname>Peláez-Pulido</surname><given-names>RN</given-names></name><name name-style="western"><surname>Pérez-Pérez</surname><given-names>RE</given-names></name><name name-style="western"><surname>Perlmutter</surname><given-names>GB</given-names></name><name name-style="western"><surname>Rivas-Plata</surname><given-names>ME</given-names></name><name name-style="western"><surname>Robayo</surname><given-names>J</given-names></name><name name-style="western"><surname>Rodríguez</surname><given-names>C</given-names></name><name name-style="western"><surname>Simijaca</surname><given-names>DF</given-names></name><name name-style="western"><surname>Soto-Medina</surname><given-names>E</given-names></name><name name-style="western"><surname>Spielmann</surname><given-names>AA</given-names></name><name name-style="western"><surname>Suárez-Corredor</surname><given-names>A</given-names></name><name name-style="western"><surname>Torres</surname><given-names>JM</given-names></name><name name-style="western"><surname>Vargas</surname><given-names>CA</given-names></name><name name-style="western"><surname>Yánez-Ayabaca</surname><given-names>A</given-names></name><name name-style="western"><surname>Weerakoon</surname><given-names>G</given-names></name><name name-style="western"><surname>Wilk</surname><given-names>K</given-names></name><name name-style="western"><surname>Celis-Pacheco</surname><given-names>M</given-names></name><name name-style="western"><surname>Diazgranados</surname><given-names>M</given-names></name><name name-style="western"><surname>Brokamp</surname><given-names>G</given-names></name><name name-style="western"><surname>Borsch</surname><given-names>T</given-names></name><name name-style="western"><surname>Gillevet</surname><given-names>PM</given-names></name><name name-style="western"><surname>Sikaroodi</surname><given-names>M</given-names></name><name name-style="western"><surname>Lawrey</surname><given-names>JD</given-names></name></person-group> (<year>2017</year>) <article-title>Turbo-taxonomy to assemble a megadiverse lichen genus: seventy new species of <italic><tp:taxon-name><tp:taxon-name-part taxon-name-part-type="genus">Cora</tp:taxon-name-part></tp:taxon-name></italic> (<tp:taxon-name><tp:taxon-name-part taxon-name-part-type="phylum">Basidiomycota</tp:taxon-name-part></tp:taxon-name>: <tp:taxon-name><tp:taxon-name-part taxon-name-part-type="order">Agaricales</tp:taxon-name-part></tp:taxon-name>: <tp:taxon-name><tp:taxon-name-part taxon-name-part-type="family">Hygrophoraceae</tp:taxon-name-part></tp:taxon-name>), honouring David Leslie Hawksworth’s seventieth birthday.</article-title><source>Fungal Diversity</source><volume>84</volume>(<issue>1</issue>): <fpage>139</fpage>–<lpage>207</lpage>. <ext-link xlink:href="10.1007/s13225-016-0374-9" ext-link-type="doi" xlink:type="simple">https://doi.org/10.1007/s13225-016-0374-9</ext-link></mixed-citation></ref></ref-list></tp:taxon-treatment>
