# Supplementary material for: ﻿Two new species of Cora (lichenized Basidiomycota, Lichenomphaliaceae) and additional records from Bolivia
Source: MycoKeys. 2025 Dec 2;126:1–18. doi: 10.3897/mycokeys.126.165395 (PMC12690375; doi:10.3897/mycokeys.126.165395)
Supplement: Supplementary material 1 — Specimens of Cora used in molecular analysis [file mycokeys-126-001-s001.xlsx]

## Sheet: Arkusz1
Table S1. Specimens od Cora used in molecular analysis with GenBank accession numbers, voucher numbers, country of origin, and source publication. Sequences generated for this study are in bold.
Species	Country	Voucher	References	GenBank number
Cora accipiter	Colombia	Lücking 34011	Lücking et al. 2014b	KJ780433
Cora applanata	Ecuador	Lücking 26201	Lücking et al. 2014b	KJ780473
Cora arachnodavidiaea	Colombia	Lücking 33326	Lücking et al. 2014b	KJ780477
Cora arachnoidea	Venezuela	Hernandez 1780	Lücking et al. 2013	KF443233
Cora arborescens	Costa Rica	Dal Forno 1705	Lücking et al. 2014b	KJ780599
Cora arcabucana	Colombia	Moncada 9081	Lücking et al. 2017	KX772585
Cora arcabucana	Bolivia	A. Flakus 28035	this paper	PV647985
Cora arcabucana	Bolivia	P. Rodriguez 3885	this paper	PV647984
Cora aspera	Bolivia	KRAM Wilk 2780b	Lücking et al. 2014b	KF443231
Cora aspera	Bolivia	A. Flakus 4591	this paper	PV647987
Cora aspera	Bolivia	A. Flakus 4705	this paper	PV647986
Cora aspera	Bolivia	A. Flakus 28025	this paper	PV647989
Cora aspera	Bolivia	A. Flakus 25280	this paper	PV647988
Cora aspera	Bolivia	P. Rodriguez 3579	this paper	PV647991
Cora aturucoa	Colombia	Lücking 39506	Lücking et al. 2017	KX772607
Cora auriculeslia	Ecuador	Lücking s.n.	Lücking et al. 2014b	KJ780378
Cora barbifera	Colombia	Moncada 7865	Lücking et al. 2017	KX772682
Cora barbulata	Costa Rica	Lücking 21007	Lücking et al. 2014b	EU825961
Cora boleslia	Bolivia	Lücking 29128	Lücking et al. 2014b	KJ802416
Cora bovei	Chile	Buck58725	Lücking et al. 2014b	KJ780579
Cora byssoidea	Colombia	Lücking s.n.	Lücking et al. 2013	KF443234
Cora caliginosa	Peru	Jihuallanca s.n.	Lücking et al. 2014b	KJ802414
Cora campestris	Brazil	Eliasaro 2482a	Lücking et al. 2014b	KJ780578
Cora canari	Ecuador	Nugra 67	Lücking et al. 2014b	KJ780394
Cora caraana	Brazil	Lücking 37616	Lücking et al. 2017	KX772512
Cora casanarensis	Colombia	Vargas 950	Lücking et al. 2014b	KJ780530
Cora casasolana	Mexico	Moncada 10257	Lücking et al. 2017	KX772540
Cora caucensis	Colombia	Moncada 7144	Lücking et al. 2017	KX772716
Cora celestinoa	Colombia	Lücking 39438	Lücking et al. 2017	KX772596
Cora ciferri	Ecuador	Lücking s.n.	Lücking et al. 2013	KF443238
Cora comaltepeca	Mexico	Moncada 10233	Lücking et al. 2017	KX772556
Cora corani	Bolivia	Lücking 29356	Lücking et al. 2014b	KJ780369
Cora corelieslia	Colombia	Moncada 5404	Lücking et al. 2014b	KJ780498
Cora crispoleslia	Colombia	Lücking 34057	Lücking et al. 2014b	KJ780443
Cora cuzcoensis	Peru	Farfan_sn	Lücking et al. 2014b	KJ802411
Cora cuzcoensis	Bolivia	A. Flakus 20419 & O. Plata	this paper	PV647983
Cora cyphellifera	Ecuador	Dal Forno 1808	Lücking et al. 2013	KF443242
Cora dalfornoae	Bolivia	M. Kukwa 14792	Dong et al. 2025 (in press)	PP356557
Cora davibogotana	Colombia	Lücking 35281	Lücking et al. 2014b	KJ780504
Cora davicrinita	Colombia	Lücking 34052	Lücking et al. 2014b	KJ780440
Cora davidia	Colombia	Moncada 7771	Lücking et al. 2017	KX772658
Cora dewisanti	Colombia	Lücking 32700	Lücking et al. 2014b	KJ780405
Cora dulcis	Mexico	Moncada 10288	Lücking et al. 2017	KX772551
Cora elephas	Colombia	Lücking 34106	Lücking et al. 2014b	KJ780448
Cora fimbriata	Colombia	Vargas 640	Lücking et al. 2014b	KJ780537
Cora fuscodavidiana	Colombia	Lücking 32708	Lücking et al. 2014b	KJ780411
Cora garagoa	Colombia	Simijaca 2063	Lücking et al. 2017	KX772578
Cora gigantea	Colombia	Lücking 35344	Lücking et al. 2014b	KJ780515
Cora gomeziana	Costa Rica	Dal Forno 1703	Lücking et al. 2014b	KJ780598
Cora guajalitensis	Ecuador	Lücking 26201	Lücking et al. 2013	KF443239
Cora hafecesweorthensis	Colombia	Lücking 35424	Lücking et al. 2014b	KJ780519
Cora haledana	Costa Rica	Dal Forno 1715	Lücking et al. 2014b	KJ780607
Cora hawksworthiana	Costa Rica	Dal-Forno 1708	Lücking et al. 2014b	KJ780600
Cora hirsuta	Colombia	Lücking sn	Lücking et al. 2013	KF443235
Cora hochesuordensis	Bolivia	Lücking 29363	Lücking et al. 2014b	KJ780367
Cora hymenocarpa	Costa Rica	Lücking s.n.	Lücking et al. 2014b	EU 825959
Cora imi	Costa Rica	Lücking 15581	Lücking et al. 2014b	EU825958
Cora inversa	Colombia	Lücking sn	Lücking et al. 2013	KF443237
Cora itabaiana	Brazil	Caceres sn	Lücking et al. 2017	KX772629
Cora leslactuca	Colombia	Lücking 35312	Lücking et al. 2014b	KJ780507
Cora maxima	Bolivia	Wilk 2780a	Lücking et al. 2014b	KJ802420
Cora minor	Costa Rica	Navarro s.n.	Lücking et al. 2014b	EU825968
Cora minutula	Ecuador	Lücking s.n.	Lücking et al. 2014b	KJ780381
Cora neoparabovei	Bolivia	A. Flakus 22219a, O. Plata	this paper	PV647979
Cora neoparabovei	Bolivia	A. Flakus 22219b & O. Plata	this paper	PV647980
Cora neoparabovei	Bolivia	A. Flakus 16855/2 & P. Rodriguez	this paper	PV647981
Cora neoparabovei	Bolivia	A. Flakus 16965 & P. Rodriguez	this paper	PV647982
Cora neopseudobovei	Bolivia	M.Kukwa 14700	this paper	PV647974
Cora neopseudobovei	Bolivia	KRAM 69723	this paper	PV647977
Cora neopseudobovei	Bolivia	A. Flakus 17456a & P. Rodriguez	this paper	PV647978
Cora neopseudobovei	Bolivia	A. Flakus 17603 & P. Rodriguez	this paper	PV647975
Cora neopseudobovei	Bolivia	A. Flakus 17456b & P. Rodriguez	this paper	PV647976
Cora palaeotropica	Sri Lanka	Weerakoon 147a	Lücking et al. 2017	KX772742
Cora palustris	Costa Rica	Dal Forno 1702	Lücking et al. 2014b	KJ780597
Cora parabovei	Bolivia	Kukwa 9457	Lücking et al. 2014b	KJ780571
Cora paraciferrii	Colombia	Lücking 34005	Lücking et al. 2014b	KJ780428
Cora paraminor	Costa Rica	Dal Forno 1718	Lücking et al. 2014b	KJ780610
Cora pastorum	Colombia	Moncada 7878	Lücking et al. 2014b	KX772660
Cora pichinchensis	Ecuador	Paredes 62	Lücking et al. 2014b	KJ780391
Cora pikynasa	Colombia	Torres JM66	Lücking et al. 2017	KX772511
Cora pseudobovei	Bolivia	Wilk 7562	Lücking et al. 2014b	KJ780372
Cora pseudocorani	Bolivia	Lücking 29364	Lücking et al. 2014b	KJ780368
Cora putumayensis	Colombia	Arias 2422	Lücking et al. 2017	KX772611
Cora quillacinga	Colombia	Moncada & Lücking 7906	Lücking et al. 2017	KX772701
Cora reticulifera	Brazil	Dal-Forno 2045	Lücking et al. 2014b	KJ780655
Cora rothesiorum	Colombia	Lücking 34060	Lücking et al. 2014b	KJ780445
Cora rubrosanguinea	Ecuador	Nugra 818	Lücking et al. 2014b	KJ780400
Cora santacruzensis	Galapagos	Yánez 1547	Lücking et al. 2014b	KJ780565
Cora schizophylloides	Colombia	Moncada 7218	Lücking et al. 2017	KX772719
Cora setosa	Colombia	Vargas 28	Lücking et al. 2014b	KJ780535
Cora smaragdina	Costa Rica	Lücking 21016	Lücking et al. 2014b	EU825960
Cora soredavidia	Brazil	Dal Forno 2019	Lücking et al. 2014b	KJ780649
Cora sp.	Colombia	Moncada 8308	Lücking et al. 2014b	KJ780522
Cora strigosa	Peru	Paz 3	Lücking et al. 2013	KF443241
Cora squamiformis	Bolivia	Wilk 7577	Lücking et al. 2014b	KF443240
Cora subdavicrinita	Colombia	Lücking 34053	Lücking et al. 2014b	KJ780441
Cora suturifera	Ecuador	Nugra 862	Lücking et al. 2014b	KJ780399
Cora terrestris	Costa Rica	Dal-Forno 1701	Lücking et al. 2014b	KJ780596
Cora terricoleslia	Bolivia	Wilk 2607	Lücking et al. 2014b	KJ802419
Cora udebeceana	Colombia	Moncada 6158	Lücking et al. 2014b	KJ780520
Cora undulata	Colombia	Vargas 920	Lücking et al. 2014b	KJ780536
Cora undulata	Bolivia	P. Rodriguez 3621	this paper	PV647990
Cora urceolata	Colombia	Coca 1956	Lücking et al. 2017	KJ780677
Cora verjonensis	Colombia	Lücking s.n.	Lücking et al. 2017	KX772457
Cora viliewoa	Costa Rica	Lücking 16563	Lücking et al. 2014b	EU825956
Cora yukiboa	Puerto Rico	Mercado-	Lücking et al. 2017	KX772744
Corella tomentosa	Costa Rica	Dal-Forno 1766	Lücking et al. 2014b	KJ780617
Corella zahlbruckneri	Brazil	Gerlach 993	Lücking et al. 2014b	KJ780592
REFERENCES
Lücking R, Dal-Forno, Lawrey JD, Bungartz F, HolgadoRojas ME, Hernández JEM, Marcelli MP, Moncada B, Morales EA, Nelsen MP, Paz E, Salcedo L, Spielmann AA, Wilk K, Will-Wolf S, Yánez A (2013) Ten new species of lichenized Basidiomycota in the genera Dictyonema and Cora (Agaricales: Hygrophoraceae),with a key to all accepted genera and species in the Dictyonema clade. Phytotaxa 139: 1–38. http://d…
Lücking R, Dal-Forno M, Sikaroodi M, Gillevet PM, Bungartz F, Moncada B, Yánez A, Chaves JL, Coca LF, Lawrey JD (2014b) A single macrolichen constitutes hundreds of unrecognized species. Proceedings of the National Academy of Sciences of the United States 111: 11091–11096. https://doi.org/10.1073/pnas.1403517111
Lücking R, Dal Forno M, Moncada B, Coca LF, Vargas-Mendoza Y, Aptroot A, Arias LJ, Besal B, Bungartz F, Cabrera-Amaya DM, Cáceres MES, Chaves JL, Eliasaro S, Gutiérrez MC, Hernández-M JE, Herrera-Campos MA, Holgado-Rojas ME, Jonitz H, Kukwa M, Lucheta F, Madriñán S, Marcelli MP, Martins SMA, Mercado-Díaz JA, Molina JA, Morales EA, Nelson PR, Nugra F, Ortega F, Paredes T, Patiño AL, Peláez-Pulido …
