# Supplementary material for: ﻿Two new species of Cora (lichenized Basidiomycota, Lichenomphaliaceae) and additional records from Bolivia
Source: MycoKeys. 2025 Dec 2;126:1–18. doi: 10.3897/mycokeys.126.165395 (PMC12690375; doi:10.3897/mycokeys.126.165395)
Supplement: Supplementary material 2 — Variable positions in the alignment of nuITS rDNA marker [file mycokeys-126-001-s002.xlsx]

## Sheet: Arkusz1
Figure S1. Variable positions in the alignment of nuITS rDNA marker of Cora bovei, C. neoparabovei, C. neopseudobovei, C. palaeotropica, C. parabovei, C. pseudobovei and Cora sp. Variable characters are marked in bold, while diagnostic nucleotide position characters to distinguish these species from other taxa of this group are marked with a yellow background.
	57	107	174	210	221	223	251	253	258	265	270	299	403	460	480	483	508	515	520	523	525	527	528	533	538	539	541	542	570	573	574	585	587	590	604	618	622	630	633	634	640	650	651	652	659	663	665	671	674
C. bovei KJ780580	?	T	C	C	A	C	T	T	G	-	-	T	T	-	C	T	C	C	-	A	G	C	T	C	-	-	C	T	T	C	C	C	G	T	T	C	A	T	C	T	C	-	-	G	T	T	G	-	G
C. bovei KJ780579	C	T	C	C	A	C	T	T	G	-	-	T	T	-	C	T	C	C	-	A	G	C	T	C	-	-	C	T	T	C	C	C	G	T	T	C	A	T	C	T	C	-	-	G	T	T	G	-	G
C. parabovei KJ780571	?	T	C	C	A	C	T	T	G	-	-	T	C	-	G	T	C	C	G	A	G	C	T	C	-	-	C	T	T	C	C	C	G	-	T	C	A	T	C	T	C	-	-	A	T	A	G	-	G
C. pseudobovei KJ780540	?	T	C	T	A	C	C	T	G	A	-	T	C	-	G	T	C	T	G	G	A	G	C	C	-	C	C	T	T	C	C	C	C	-	T	G	G	T	C	T	T	-	-	A	T	T	G	G	G
C. pseudobovei KJ780539	?	T	C	T	A	C	C	T	G	A	-	T	C	-	G	T	C	T	G	G	A	G	C	C	C	C	C	T	T	C	C	C	C	-	T	G	G	T	C	T	T	-	-	A	T	T	G	G	G
C. pseudobovei KJ780470	C	T	C	T	A	C	C	T	G	A	-	T	C	-	G	T	C	T	G	G	A	G	C	C	C	C	C	T	T	C	C	C	C	-	T	G	G	T	C	T	T	-	-	A	T	T	G	G	G
C. pseudobovei KJ780426	?	T	C	T	A	C	C	T	G	A	-	T	C	-	G	T	C	T	G	G	A	G	C	C	C	C	C	T	T	C	C	C	C	-	T	G	G	T	C	T	T	-	-	A	T	T	G	G	G
C. pseudobovei KJ780417	C	T	C	T	A	C	C	T	G	A	-	T	C	-	G	T	C	T	G	G	A	G	C	C	C	C	C	T	T	C	C	C	C	-	T	G	G	T	C	T	T	-	-	A	T	T	G	G	G
Cora sp. MK010908	C	T	C	C	A	C	T	T	G	-	-	T	C	-	G	T	C	C	G	A	G	C	T	C	-	C	T	C	C	C	C	C	G	-	T	C	A	T	C	T	C	A	-	A	T	T	G	-	G
C. neoparabovei PV647979	C	A	A	T	A	T	T	T	C	-	-	C	C	-	G	T	A	C	-	A	G	C	T	T	-	C	T	T	C	C	G	G	G	-	T	C	A	T	A	C	C	A	G	A	T	T	G	G	G
C. neoparabovei PV647980	C	A	A	T	A	T	T	T	C	-	-	C	C	-	G	T	A	C	-	A	G	C	T	T	-	C	T	T	C	C	G	G	G	-	-	C	A	T	A	C	C	A	G	A	T	T	G	G	G
C. neoparabovei PV647981	-	A	A	T	A	T	T	T	C	-	-	C	C	-	G	T	A	C	-	A	G	C	T	T	-	C	T	T	C	C	G	G	G	-	T	C	A	T	A	C	C	A	G	A	T	T	G	G	G
C. neoparabovei PV647982	C	A	A	T	A	T	T	T	C	-	-	C	C	-	G	T	A	C	-	A	G	C	T	T	-	C	T	T	C	C	G	G	G	-	T	C	A	C	A	C	C	A	G	A	T	T	G	G	G
C. neopseudobovei PV647974	?	?	C	C	G	C	T	G	G	-	C	T	C	T	G	G	C	C	-	A	G	C	T	C	-	-	C	T	T	T	C	C	G	-	T	C	A	T	C	T	C	-	-	C	C	T	C	-	A
C. neopseudobovei PV647977	-	T	C	C	G	C	T	G	G	-	C	T	C	T	G	G	C	C	-	A	G	C	T	C	-	-	C	T	T	T	C	C	G	-	T	C	A	T	C	T	C	-	-	C	C	T	C	-	A
C. neopseudobovei PV647978	C	T	C	C	G	C	T	G	G	-	C	T	C	T	G	G	C	C	-	A	G	C	T	C	-	-	C	T	T	C	C	C	G	-	T	C	A	T	C	T	C	-	-	C	C	T	C	-	A
C. neopseudobovei PV647975	C	T	C	C	G	C	T	G	G	-	C	T	C	T	G	G	C	C	-	A	G	C	T	C	-	-	C	T	T	C	C	C	G	-	T	C	A	T	C	T	C	-	-	C	C	T	C	-	A
C. neopseudobovei PV647976	-	T	C	C	G	C	T	G	G	-	C	T	C	T	G	G	C	C	-	A	G	C	T	C	-	-	C	T	T	C	C	C	G	-	T	C	A	T	C	T	C	-	-	C	C	T	C	-	A
C. palaeotropica KX772743	?	?	C	C	A	C	T	T	G	-	-	T	C	-	C	T	C	C	G	A	G	C	T	C	-	-	C	T	T	C	C	C	G	-	T	C	A	T	C	T	C	-	-	A	?	?	?	?	?
C. palaeotropica KX772742	?	?	C	C	A	C	T	T	G	-	-	T	C	-	C	T	C	C	G	A	G	C	T	C	-	-	C	T	T	C	C	C	G	-	T	C	A	T	C	T	?	?	?	?	?	?	?	?	?
[truncated: 5 more columns]
